# Supplementary material for: MARCH6 and TRC8 facilitate the quality control of cytosolic and tail‐anchored proteins
Source: EMBO Rep. 2018 Mar 8;19(5):e45603. doi: 10.15252/embr.201745603 (PMC5934766; doi:10.15252/embr.201745603)
Supplement: Supplementary file 2 — Dataset EV1 [file EMBR-19-e45603-s002.xlsx]

## Sheet: Sheet1
Dataset EV1: Genes identified in the KBM7 genetic screen. Full list of genes identified in the KBM7 screen using the mCherry-CL1 reporter. The gene names, number of intactervating inserts, and significance values are shown.
Probe	Inactivating Inserts	Diff p-value	-LOG10 P-Value
AUP1	36	1.08414e-27	26.9649
SPEN	40	9.28933e-23	22.032
RNF139	18	4.34157e-16	15.3624
SUMO3	17	3.10019e-15	14.5086
UBE2G2	17	3.10019e-15	14.5086
MARCH6	20	2.77912e-12	11.5561
ABC12-49244600F4.3	5	5.41676e-05	4.26626
LSAMP	20	0.000158125	3.801
TONSL	5	0.000287043	3.54205
IL1RAPL1	4	0.000386417	3.41294
SMAD6	6	0.000957848	3.0187
PRKCB	22	0.000989568	3.00455
CCDC69	4	0.00171542	2.76563
EIF2AK2	4	0.00171542	2.76563
NFE2L1	4	0.00171542	2.76563
CLN8	5	0.0020929	2.67925
FAM172A	5	0.0020929	2.67925
FBXO16	17	0.00239553	2.6206
MGRN1	7	0.00242635	2.61505
SLAMF1	20	0.00242934	2.61451
C4orf10	3	0.00275639	2.55966
DAP3	3	0.00275639	2.55966
IL1RAPL2	3	0.00275639	2.55966
ING3	3	0.00275639	2.55966
NCKAP5	3	0.00275639	2.55966
ROPN1L	3	0.00275639	2.55966
YTHDF2	5	0.00416536	2.38035
HPSE2	4	0.00457216	2.33988
RUNX1	36	0.00471776	2.32626
AC115618.1	9	0.00507825	2.29429
CNTN5	6	0.00536404	2.27051
PSMA1	8	0.00549907	2.25971
MNT	5	0.00737287	2.13236
ATP9B	4	0.00948473	2.02298
CAND2	4	0.00948473	2.02298
NCOR1	4	0.00948473	2.02298
RNF40	4	0.00948473	2.02298
RUSC2	4	0.00948473	2.02298
TMCC2	4	0.00948473	2.02298
ASH1L	3	0.00986633	2.00584
CLVS1	3	0.00986633	2.00584
GALNTL6	3	0.00986633	2.00584
GMFG	3	0.00986633	2.00584
GRM1	3	0.00986633	2.00584
OFCC1	3	0.00986633	2.00584
PABPC1	3	0.00986633	2.00584
PCSK5	3	0.00986633	2.00584
PIR	3	0.00986633	2.00584
PRDM15	3	0.00986633	2.00584
RAB9A	3	0.00986633	2.00584
RNF6	3	0.00986633	2.00584
RP11-114N19.3	3	0.00986633	2.00584
RPL32	3	0.00986633	2.00584
SNHG14	3	0.00986633	2.00584
TBC1D16	3	0.00986633	2.00584
TBRG4	3	0.00986633	2.00584
XXbac-B135H6.15	3	0.00986633	2.00584
ZMPSTE24	3	0.00986633	2.00584
HOXB3	5	0.0119694	1.92193
KLF9	5	0.0119694	1.92193
RP11-110G21.1	5	0.0119694	1.92193
RP11-357H14.17	5	0.0119694	1.92193
CTB-35F21.1	8	0.0134988	1.86971
CHRNA7	20	0.0143504	1.84314
ANXA11	4	0.0168766	1.77272
BCL2L2	4	0.0168766	1.77272
ENOSF1	4	0.0168766	1.77272
RP11-277P12.20	4	0.0168766	1.77272
TMEM123	4	0.0168766	1.77272
DNMT3B	6	0.0172243	1.76386
USP15	8	0.0174614	1.75792
ILDR1	5	0.0181799	1.74041
SFMBT1	5	0.0181799	1.74041
ST6GAL1	5	0.0181799	1.74041
AC009784.3	2	0.0196605	1.70641
AC011477.2	2	0.0196605	1.70641
AC084193.1	2	0.0196605	1.70641
ACOT7	2	0.0196605	1.70641
ADAM2	2	0.0196605	1.70641
ADH5	2	0.0196605	1.70641
AL355344.1	2	0.0196605	1.70641
AL583842.3	2	0.0196605	1.70641
C11orf9	2	0.0196605	1.70641
C9orf93	2	0.0196605	1.70641
CLUAP1	2	0.0196605	1.70641
COMMD4	2	0.0196605	1.70641
CPD	2	0.0196605	1.70641
CTD-2113L7.1	2	0.0196605	1.70641
DDX60	2	0.0196605	1.70641
DNAH8	2	0.0196605	1.70641
DNAJC1	2	0.0196605	1.70641
FAM135A	2	0.0196605	1.70641
FAT3	2	0.0196605	1.70641
FLVCR1-AS1	2	0.0196605	1.70641
GALNT13	2	0.0196605	1.70641
GMDS	2	0.0196605	1.70641
GPT2	2	0.0196605	1.70641
H2AFY	2	0.0196605	1.70641
HIBCH	2	0.0196605	1.70641
HMGN1	2	0.0196605	1.70641
HN1L	2	0.0196605	1.70641
HNF4G	2	0.0196605	1.70641
IQCK	2	0.0196605	1.70641
KCNH1	2	0.0196605	1.70641
KHDRBS1	2	0.0196605	1.70641
KIF14	2	0.0196605	1.70641
LENG9	2	0.0196605	1.70641
LRP6	2	0.0196605	1.70641
MAMLD1	2	0.0196605	1.70641
MAP3K6	2	0.0196605	1.70641
MAST2	2	0.0196605	1.70641
MATN2	2	0.0196605	1.70641
MTX2	2	0.0196605	1.70641
NFE2L3	2	0.0196605	1.70641
NTM	2	0.0196605	1.70641
P2RX5	2	0.0196605	1.70641
PACRG	2	0.0196605	1.70641
PCSK1	2	0.0196605	1.70641
POU6F2	2	0.0196605	1.70641
PPIA	2	0.0196605	1.70641
PPM1B	2	0.0196605	1.70641
PRKAR2A-AS1	2	0.0196605	1.70641
PRKCSH	2	0.0196605	1.70641
PRR13	2	0.0196605	1.70641
RAB3C	2	0.0196605	1.70641
RASGRF2	2	0.0196605	1.70641
RBAK	2	0.0196605	1.70641
RGS3	2	0.0196605	1.70641
RNF103-VPS24	2	0.0196605	1.70641
RNF215	2	0.0196605	1.70641
RP11-1060G2.1	2	0.0196605	1.70641
RP11-10O22.2	2	0.0196605	1.70641
RP11-136O12.2	2	0.0196605	1.70641
RP11-216L13.8	2	0.0196605	1.70641
RP11-238K6.2	2	0.0196605	1.70641
RP11-478J18.1	2	0.0196605	1.70641
RP11-48B3.3	2	0.0196605	1.70641
RP11-510H23.1	2	0.0196605	1.70641
RP11-679C8.2	2	0.0196605	1.70641
RP11-681L8.1	2	0.0196605	1.70641
RP11-708B6.2	2	0.0196605	1.70641
RP11-83C7.2	2	0.0196605	1.70641
SDK1	2	0.0196605	1.70641
SOLH	2	0.0196605	1.70641
TRPC6	2	0.0196605	1.70641
TSC22D4	2	0.0196605	1.70641
UNC13C	2	0.0196605	1.70641
VKORC1	2	0.0196605	1.70641
WDR4	2	0.0196605	1.70641
XKR4	2	0.0196605	1.70641
ZFAND2B	2	0.0196605	1.70641
ZNF517	2	0.0196605	1.70641
ZNF546	2	0.0196605	1.70641
TSPAN16	7	0.0204397	1.68953
CCDC90B	3	0.0220927	1.65575
GLYATL1	3	0.0220927	1.65575
GTSF1	3	0.0220927	1.65575
PLXDC2	3	0.0220927	1.65575
PRICKLE4	3	0.0220927	1.65575
RP11-202P11.1	3	0.0220927	1.65575
RPN2	3	0.0220927	1.65575
TALDO1	3	0.0220927	1.65575
TOMM6	3	0.0220927	1.65575
ZMYM4	3	0.0220927	1.65575
ZNF821	3	0.0220927	1.65575
KBTBD11	5	0.0261898	1.58187
MRVI1	5	0.0261898	1.58187
NFKBIL1	5	0.0261898	1.58187
TSC22D2	5	0.0261898	1.58187
CSMD3	7	0.0264347	1.57783
FADS2	7	0.0264347	1.57783
RNF157	4	0.0270455	1.5679
RP11-417F21.1	4	0.0270455	1.5679
SLC48A1	4	0.0270455	1.5679
WDR45	4	0.0270455	1.5679
AL139099.1	6	0.0311946	1.50592
TICAM1	6	0.0311946	1.50592
RPS6KA1	7	0.0335224	1.47467
PDE8A	5	0.0361378	1.44204
ZNF395	10	0.0390296	1.40861
AP3S2	3	0.0396132	1.40216
ATP11C	3	0.0396132	1.40216
BBC3	3	0.0396132	1.40216
C11orf74	3	0.0396132	1.40216
C11orf80	3	0.0396132	1.40216
CAT	3	0.0396132	1.40216
DAB1	3	0.0396132	1.40216
FAF1	3	0.0396132	1.40216
GNB4	3	0.0396132	1.40216
GRID2	3	0.0396132	1.40216
GS1-124K5.3	3	0.0396132	1.40216
MACROD2	3	0.0396132	1.40216
MYLPF	3	0.0396132	1.40216
POLR2B	3	0.0396132	1.40216
PTPRD	3	0.0396132	1.40216
RP11-459E5.1	3	0.0396132	1.40216
SPAG16	3	0.0396132	1.40216
SRSF11	3	0.0396132	1.40216
XRCC5	3	0.0396132	1.40216
C9orf139	4	0.0401606	1.3962
CRYBG3	4	0.0401606	1.3962
HNMT	4	0.0401606	1.3962
KIAA1549	4	0.0401606	1.3962
LHFPL2	4	0.0401606	1.3962
NBEA	4	0.0401606	1.3962
RP11-645N11.2	4	0.0401606	1.3962
NCF4	6	0.0403283	1.39439
FGF6	12	0.0405985	1.39149
ANKRD55	11	0.0431868	1.36465
DNMT3L	5	0.0481126	1.31774
ENO1-AS1	5	0.0481126	1.31774
FNDC3A	5	0.0481126	1.31774
IFT74	5	0.0481126	1.31774
INPP5D	5	0.0481126	1.31774
RIN3	11	0.0498248	1.30255
RAB3D	8	0.0500322	1.30075
C6orf130	6	0.0509863	1.29255
DRAM1	6	0.0509863	1.29255
RP11-335L9.1	6	0.0509863	1.29255
SCAMP2	12	0.0530816	1.27506
ACSS3	2	0.0534686	1.2719
AKR1A1	2	0.0534686	1.2719
AP4M1	2	0.0534686	1.2719
ARMCX3	2	0.0534686	1.2719
ARSG	2	0.0534686	1.2719
ASCC3	2	0.0534686	1.2719
ATXN3	2	0.0534686	1.2719
BRCA1	2	0.0534686	1.2719
C16orf74	2	0.0534686	1.2719
C7orf23	2	0.0534686	1.2719
CD96	2	0.0534686	1.2719
CHST10	2	0.0534686	1.2719
CNKSR3	2	0.0534686	1.2719
CTC-358I24.1	2	0.0534686	1.2719
CTD-2308G16.1	2	0.0534686	1.2719
DDI2	2	0.0534686	1.2719
DIAPH3	2	0.0534686	1.2719
DICER1	2	0.0534686	1.2719
E2F2	2	0.0534686	1.2719
EID2B	2	0.0534686	1.2719
EP400	2	0.0534686	1.2719
ERO1L	2	0.0534686	1.2719
FAM108C1	2	0.0534686	1.2719
FBXW2	2	0.0534686	1.2719
FMN2	2	0.0534686	1.2719
GFI1B	2	0.0534686	1.2719
GPA33	2	0.0534686	1.2719
GPN3	2	0.0534686	1.2719
HEXIM2	2	0.0534686	1.2719
KIAA1147	2	0.0534686	1.2719
MAGI2	2	0.0534686	1.2719
MR1	2	0.0534686	1.2719
MYO5B	2	0.0534686	1.2719
NDUFS4	2	0.0534686	1.2719
NKAIN3	2	0.0534686	1.2719
NMD3	2	0.0534686	1.2719
PCYT1A	2	0.0534686	1.2719
PITPNC1	2	0.0534686	1.2719
PSEN1	2	0.0534686	1.2719
RALGAPB	2	0.0534686	1.2719
RP11-163N6.2	2	0.0534686	1.2719
RP11-216B9.6	2	0.0534686	1.2719
RP11-379K17.4	2	0.0534686	1.2719
RP11-414H17.5	2	0.0534686	1.2719
RP11-50C13.2	2	0.0534686	1.2719
RP1-278C19.3	2	0.0534686	1.2719
RSPO3	2	0.0534686	1.2719
SAMHD1	2	0.0534686	1.2719
SLC41A2	2	0.0534686	1.2719
SMARCA4	2	0.0534686	1.2719
SOX2-OT	2	0.0534686	1.2719
SPSB2	2	0.0534686	1.2719
TCIRG1	2	0.0534686	1.2719
TMEM167A	2	0.0534686	1.2719
TYRO3	2	0.0534686	1.2719
UBQLN1	2	0.0534686	1.2719
ZC3H12A	2	0.0534686	1.2719
ZDHHC9	2	0.0534686	1.2719
ZNF143	2	0.0534686	1.2719
ZNF254	2	0.0534686	1.2719
ZNRF2	2	0.0534686	1.2719
BCL2L2-PABPN1	4	0.0562699	1.24972
HINT1	4	0.0562699	1.24972
HOXB4	4	0.0562699	1.24972
KAZN	4	0.0562699	1.24972
RP1	4	0.0562699	1.24972
VRK2	4	0.0562699	1.24972
GRM7	7	0.0619135	1.20821
MAP7	7	0.0619135	1.20821
PPCDC	7	0.0619135	1.20821
ARNT	5	0.0621527	1.20654
CMTM7	5	0.0621527	1.20654
CREB3L1	5	0.0621527	1.20654
NIPAL2	5	0.0621527	1.20654
PARP16	5	0.0621527	1.20654
ADIPOR2	3	0.0622096	1.20614
ATP2A2	3	0.0622096	1.20614
BICC1	3	0.0622096	1.20614
C15orf38-AP3S2	3	0.0622096	1.20614
C9orf66	3	0.0622096	1.20614
CAMTA1	3	0.0622096	1.20614
DSE	3	0.0622096	1.20614
FBXL4	3	0.0622096	1.20614
HOXA11-AS1	3	0.0622096	1.20614
MORC3	3	0.0622096	1.20614
P4HA1	3	0.0622096	1.20614
PIAS1	3	0.0622096	1.20614
RP11-281O15.3	3	0.0622096	1.20614
SIPA1L1	3	0.0622096	1.20614
SPIN4	3	0.0622096	1.20614
TMEM116	3	0.0622096	1.20614
ZSCAN30	3	0.0622096	1.20614
ATM	6	0.063205	1.19925
PAM	6	0.063205	1.19925
SYCE2	6	0.063205	1.19925
KLF13	9	0.0656424	1.18282
SAMSN1-AS1	9	0.0656424	1.18282
TK2	12	0.0679254	1.16797
FKBP5	8	0.069911	1.15545
STAG2	11	0.0737348	1.13233
C7orf60	7	0.0738668	1.13155
PPP2R2B	7	0.0738668	1.13155
PTPN7	7	0.0738668	1.13155
SSBP2	7	0.0738668	1.13155
DYNLL1	4	0.0753149	1.12312
EFCAB2	4	0.0753149	1.12312
FAM100B	4	0.0753149	1.12312
LAPTM4B	4	0.0753149	1.12312
SELL	4	0.0753149	1.12312
SOCS2	4	0.0753149	1.12312
TAPBPL	6	0.0769938	1.11354
POLR3GL	5	0.0782486	1.10652
SMEK2	5	0.0782486	1.10652
CYBB	7	0.0870808	1.06008
RASSF1	7	0.0870808	1.06008
WDR81	7	0.0870808	1.06008
C6orf97	14	0.0875672	1.05766
STK10	15	0.0880222	1.05541
AC003665.1	3	0.0894094	1.04862
AGPAT1	3	0.0894094	1.04862
ALG9	3	0.0894094	1.04862
AUTS2	3	0.0894094	1.04862
CRIM1	3	0.0894094	1.04862
CROCC	3	0.0894094	1.04862
CTD-2336O2.1	3	0.0894094	1.04862
CTNND2	3	0.0894094	1.04862
FBXO36	3	0.0894094	1.04862
HSPA8	3	0.0894094	1.04862
IGDCC4	3	0.0894094	1.04862
KHDRBS2	3	0.0894094	1.04862
KIAA0564	3	0.0894094	1.04862
LYVE1	3	0.0894094	1.04862
MBNL2	3	0.0894094	1.04862
MCTS1	3	0.0894094	1.04862
OTOGL	3	0.0894094	1.04862
PDK1	3	0.0894094	1.04862
PTPRK	3	0.0894094	1.04862
RAB2A	3	0.0894094	1.04862
RP11-511B23.2	3	0.0894094	1.04862
RP11-539L10.2	3	0.0894094	1.04862
RP11-946L16.1	3	0.0894094	1.04862
SIGLEC12	3	0.0894094	1.04862
SLC31A2	3	0.0894094	1.04862
SPRYD4	3	0.0894094	1.04862
TFPI	3	0.0894094	1.04862
TMED3	3	0.0894094	1.04862
ASH2L	6	0.0923367	1.03463
FNBP1L	6	0.0923367	1.03463
HIST1H4A	6	0.0923367	1.03463
MAD1L1	6	0.0923367	1.03463
KIAA0240	11	0.093126	1.03093
C10orf55	8	0.0939868	1.02693
AC011747.3	2	0.0970708	1.01291
AC068831.10	2	0.0970708	1.01291
AC087392.3	2	0.0970708	1.01291
ACCN1	2	0.0970708	1.01291
ACTR3C	2	0.0970708	1.01291
ADAMTS17	2	0.0970708	1.01291
ADI1	2	0.0970708	1.01291
AEN	2	0.0970708	1.01291
AFF2	2	0.0970708	1.01291
ANKRD26	2	0.0970708	1.01291
BTBD7	2	0.0970708	1.01291
BTN3A2	2	0.0970708	1.01291
C21orf58	2	0.0970708	1.01291
C4orf37	2	0.0970708	1.01291
C8orf34	2	0.0970708	1.01291
C8orf83	2	0.0970708	1.01291
CHMP3	2	0.0970708	1.01291
CPNE7	2	0.0970708	1.01291
CTB-4E7.1	2	0.0970708	1.01291
CTSK	2	0.0970708	1.01291
CYP1A2	2	0.0970708	1.01291
DOK2	2	0.0970708	1.01291
EPB41L1	2	0.0970708	1.01291
EPHA6	2	0.0970708	1.01291
ESRRG	2	0.0970708	1.01291
FCER1G	2	0.0970708	1.01291
GPHN	2	0.0970708	1.01291
GRIP1	2	0.0970708	1.01291
HGSNAT	2	0.0970708	1.01291
HN1	2	0.0970708	1.01291
HOXA7	2	0.0970708	1.01291
HTRA2	2	0.0970708	1.01291
IFITM1	2	0.0970708	1.01291
ITPKC	2	0.0970708	1.01291
KIAA1984	2	0.0970708	1.01291
KLRG1	2	0.0970708	1.01291
LANCL2	2	0.0970708	1.01291
LCLAT1	2	0.0970708	1.01291
LDHB	2	0.0970708	1.01291
LINC00282	2	0.0970708	1.01291
MCART6	2	0.0970708	1.01291
MEF2A	2	0.0970708	1.01291
METTL12	2	0.0970708	1.01291
MPPE1	2	0.0970708	1.01291
NAA16	2	0.0970708	1.01291
NAGLU	2	0.0970708	1.01291
NCRNA00117	2	0.0970708	1.01291
NLGN4X	2	0.0970708	1.01291
NOXA1	2	0.0970708	1.01291
NOXRED1	2	0.0970708	1.01291
NUDT2	2	0.0970708	1.01291
OPRL1	2	0.0970708	1.01291
ORC4	2	0.0970708	1.01291
PDCD7	2	0.0970708	1.01291
PER1	2	0.0970708	1.01291
RAD23A	2	0.0970708	1.01291
RASGRP2	2	0.0970708	1.01291
RBM26-AS1	2	0.0970708	1.01291
RLIM	2	0.0970708	1.01291
RNF220	2	0.0970708	1.01291
RP11-1060J15.4	2	0.0970708	1.01291
RP11-128A17.1	2	0.0970708	1.01291
RP11-32K4.1	2	0.0970708	1.01291
RP11-383H13.1	2	0.0970708	1.01291
RP11-453E17.1	2	0.0970708	1.01291
RP11-460B17.3	2	0.0970708	1.01291
RP11-478C19.5	2	0.0970708	1.01291
RP11-513G19.1	2	0.0970708	1.01291
RP11-809O17.1	2	0.0970708	1.01291
RP11-815J21.1	2	0.0970708	1.01291
RP1-315G1.3	2	0.0970708	1.01291
RP5-1120P11.3	2	0.0970708	1.01291
RPL12	2	0.0970708	1.01291
RPL5	2	0.0970708	1.01291
SCMH1	2	0.0970708	1.01291
SGCD	2	0.0970708	1.01291
SH3RF1	2	0.0970708	1.01291
SLC26A8	2	0.0970708	1.01291
SLC43A1	2	0.0970708	1.01291
SREBF1	2	0.0970708	1.01291
SYT1	2	0.0970708	1.01291
TCTEX1D2	2	0.0970708	1.01291
TET1	2	0.0970708	1.01291
TMEM17	2	0.0970708	1.01291
TMEM41B	2	0.0970708	1.01291
TMEM45B	2	0.0970708	1.01291
TPTE	2	0.0970708	1.01291
TRPM4	2	0.0970708	1.01291
TXNDC5	2	0.0970708	1.01291
YTHDF3	2	0.0970708	1.01291
ZNF160	2	0.0970708	1.01291
ZNF337	2	0.0970708	1.01291
ZNF385D	2	0.0970708	1.01291
ZNF585B	2	0.0970708	1.01291
AC010733.4	4	0.0971483	1.01256
AC145110.1	4	0.0971483	1.01256
DCUN1D4	4	0.0971483	1.01256
HDHD1	4	0.0971483	1.01256
OCA2	4	0.0971483	1.01256
RP11-266N13.2	4	0.0971483	1.01256
TMEM39A	4	0.0971483	1.01256
GLIPR1	7	0.101541	0.993358
RP11-661A12.5	7	0.101541	0.993358
PRR5L	10	0.101852	0.992031
TBC1D14	10	0.101852	0.992031
COMMD1	8	0.10759	0.968229
LIPA	8	0.10759	0.968229
RP11-398F12.1	8	0.10759	0.968229
STARD9	8	0.10759	0.968229
BTK	6	0.109193	0.961805
ITGA6	6	0.109193	0.961805
SET	6	0.109193	0.961805
FTO	19	0.109482	0.960658
AKAP13	18	0.110989	0.954721
C3orf21	13	0.115884	0.935976
TOP1MT	13	0.115884	0.935976
AC092171.1	5	0.116353	0.934223
CDKL4	5	0.116353	0.934223
FBXL18	5	0.116353	0.934223
FKBP3	5	0.116353	0.934223
PDGFD	5	0.116353	0.934223
RP11-492E3.1	5	0.116353	0.934223
BAZ2B	7	0.117218	0.931007
PLEK	7	0.117218	0.931007
AP000304.12	3	0.120591	0.918684
ATP7B	3	0.120591	0.918684
CLN6	3	0.120591	0.918684
DLX4	3	0.120591	0.918684
FGFR1	3	0.120591	0.918684
KAT6B	3	0.120591	0.918684
PAXIP1	3	0.120591	0.918684
PPP6R1	3	0.120591	0.918684
PTPRG	3	0.120591	0.918684
RP11-705O3.1	3	0.120591	0.918684
RP11-90J7.3	3	0.120591	0.918684
WDR53	3	0.120591	0.918684
LINC00338	4	0.121552	0.915236
SETD4	4	0.121552	0.915236
SRCRB4D	4	0.121552	0.915236
USP32	4	0.121552	0.915236
VANGL1	4	0.121552	0.915236
WRAP53	4	0.121552	0.915236
THADA	8	0.12221	0.912894
AL353805.1	6	0.127501	0.894488
ATP10A	6	0.127501	0.894488
LASP1	6	0.127501	0.894488
NKIRAS2	6	0.127501	0.894488
RP11-316M1.11	6	0.127501	0.894488
TBXAS1	6	0.127501	0.894488
ARHGAP18	7	0.134066	0.87268
ARRB1	7	0.134066	0.87268
ISPD	7	0.134066	0.87268
LYN	7	0.134066	0.87268
METTL7A	7	0.134066	0.87268
RNF130	7	0.134066	0.87268
RAB21	18	0.137893	0.860457
RNF170	5	0.138142	0.859676
BMF	9	0.13973	0.85471
ABCA12	1	0.140221	0.853187
ABCA5	1	0.140221	0.853187
ABCB7	1	0.140221	0.853187
ABCC6	1	0.140221	0.853187
ABCD3	1	0.140221	0.853187
ABHD12B	1	0.140221	0.853187
ABHD15	1	0.140221	0.853187
ABHD6	1	0.140221	0.853187
ABLIM2	1	0.140221	0.853187
AC004895.4	1	0.140221	0.853187
AC005323.1	1	0.140221	0.853187
AC006378.3	1	0.140221	0.853187
AC007040.11	1	0.140221	0.853187
AC007040.6	1	0.140221	0.853187
AC007271.3	1	0.140221	0.853187
AC007405.4	1	0.140221	0.853187
AC009336.21	1	0.140221	0.853187
AC009404.2	1	0.140221	0.853187
AC009499.1	1	0.140221	0.853187
AC011891.5	1	0.140221	0.853187
AC011904.1	1	0.140221	0.853187
AC012307.2	1	0.140221	0.853187
AC012354.6	1	0.140221	0.853187
AC012501.2	1	0.140221	0.853187
AC016682.1	1	0.140221	0.853187
AC017101.10	1	0.140221	0.853187
AC020915.1	1	0.140221	0.853187
AC021860.1	1	0.140221	0.853187
AC026188.1	1	0.140221	0.853187
AC061992.2	1	0.140221	0.853187
AC064871.3	1	0.140221	0.853187
AC068535.4	1	0.140221	0.853187
AC068718.1	1	0.140221	0.853187
AC073635.5	1	0.140221	0.853187
AC073987.1	1	0.140221	0.853187
AC079305.11	1	0.140221	0.853187
AC091132.2	1	0.140221	0.853187
AC091199.1	1	0.140221	0.853187
AC092162.1	1	0.140221	0.853187
AC092684.1	1	0.140221	0.853187
AC093627.10	1	0.140221	0.853187
AC104809.3	1	0.140221	0.853187
AC105053.4	1	0.140221	0.853187
AC109315.1	1	0.140221	0.853187
AC110781.3	1	0.140221	0.853187
AC110781.5	1	0.140221	0.853187
AC124945.1	1	0.140221	0.853187
AC127496.3	1	0.140221	0.853187
AC139100.1	1	0.140221	0.853187
AC144521.1	1	0.140221	0.853187
ACHE	1	0.140221	0.853187
ACSL6	1	0.140221	0.853187
ACTN2	1	0.140221	0.853187
ACVRL1	1	0.140221	0.853187
ADAM22	1	0.140221	0.853187
ADAM33	1	0.140221	0.853187
ADAMTS10	1	0.140221	0.853187
ADAMTS16	1	0.140221	0.853187
ADAMTS19	1	0.140221	0.853187
ADAMTS9-AS2	1	0.140221	0.853187
AF240627.2	1	0.140221	0.853187
AFAP1L1	1	0.140221	0.853187
AHNAK2	1	0.140221	0.853187
AKAP10	1	0.140221	0.853187
AKAP14	1	0.140221	0.853187
AL132780.10	1	0.140221	0.853187
AL139123.1	1	0.140221	0.853187
AL583842.6	1	0.140221	0.853187
AL590867.1	1	0.140221	0.853187
ALDH1L2	1	0.140221	0.853187
ALDH3A2	1	0.140221	0.853187
ALDH5A1	1	0.140221	0.853187
ALDH9A1	1	0.140221	0.853187
ALG12	1	0.140221	0.853187
ALG14	1	0.140221	0.853187
ALKBH1	1	0.140221	0.853187
ALKBH4	1	0.140221	0.853187
ALPK3	1	0.140221	0.853187
ALPL	1	0.140221	0.853187
AOX1	1	0.140221	0.853187
AP000235.2	1	0.140221	0.853187
AP000472.2	1	0.140221	0.853187
AP001189.4	1	0.140221	0.853187
AP001626.2	1	0.140221	0.853187
AP002954.4	1	0.140221	0.853187
AP003486.1	1	0.140221	0.853187
APEX1	1	0.140221	0.853187
APOPT1	1	0.140221	0.853187
AQP3	1	0.140221	0.853187
ARCN1	1	0.140221	0.853187
ARFGAP1	1	0.140221	0.853187
ARFIP1	1	0.140221	0.853187
ARHGAP6	1	0.140221	0.853187
ARHGEF10L	1	0.140221	0.853187
ARHGEF4	1	0.140221	0.853187
ARMC5	1	0.140221	0.853187
ARMC6	1	0.140221	0.853187
ASPN	1	0.140221	0.853187
ASRGL1	1	0.140221	0.853187
ATG2A	1	0.140221	0.853187
ATG4B	1	0.140221	0.853187
ATP2C2	1	0.140221	0.853187
AXIN2	1	0.140221	0.853187
B3GAT1	1	0.140221	0.853187
BACH2	1	0.140221	0.853187
BAI3	1	0.140221	0.853187
BBS1	1	0.140221	0.853187
BET1	1	0.140221	0.853187
BLNK	1	0.140221	0.853187
BNC2	1	0.140221	0.853187
BORA	1	0.140221	0.853187
BRAP	1	0.140221	0.853187
BRD7	1	0.140221	0.853187
BRPF3	1	0.140221	0.853187
BSN	1	0.140221	0.853187
BTBD3	1	0.140221	0.853187
BZRAP1	1	0.140221	0.853187
C10orf46	1	0.140221	0.853187
C11orf68	1	0.140221	0.853187
C14orf142	1	0.140221	0.853187
C17orf106	1	0.140221	0.853187
C18orf25	1	0.140221	0.853187
C19orf67	1	0.140221	0.853187
C1orf196	1	0.140221	0.853187
C1orf198	1	0.140221	0.853187
C1orf204	1	0.140221	0.853187
C20orf152	1	0.140221	0.853187
C4orf19	1	0.140221	0.853187
C4orf22	1	0.140221	0.853187
C4orf48	1	0.140221	0.853187
C6orf103	1	0.140221	0.853187
C6orf183	1	0.140221	0.853187
C6orf99	1	0.140221	0.853187
C7	1	0.140221	0.853187
C7orf58	1	0.140221	0.853187
C8orf47	1	0.140221	0.853187
C9orf163	1	0.140221	0.853187
C9orf25	1	0.140221	0.853187
CADPS2	1	0.140221	0.853187
CAMSAP2	1	0.140221	0.853187
CAPN7	1	0.140221	0.853187
CASP5	1	0.140221	0.853187
CBX1	1	0.140221	0.853187
CBX6	1	0.140221	0.853187
CCDC135	1	0.140221	0.853187
CCDC141	1	0.140221	0.853187
CCDC7	1	0.140221	0.853187
CCDC99	1	0.140221	0.853187
CCL3L1	1	0.140221	0.853187
CD160	1	0.140221	0.853187
CD200R1L	1	0.140221	0.853187
CD38	1	0.140221	0.853187
CD81	1	0.140221	0.853187
CDC27	1	0.140221	0.853187
CDH4	1	0.140221	0.853187
CEACAM1	1	0.140221	0.853187
CEACAM3	1	0.140221	0.853187
CENPV	1	0.140221	0.853187
CEP104	1	0.140221	0.853187
CHKB	1	0.140221	0.853187
CHKB-CPT1B	1	0.140221	0.853187
CHMP6	1	0.140221	0.853187
CHN2	1	0.140221	0.853187
CIRBP	1	0.140221	0.853187
CITF22-92A6.1	1	0.140221	0.853187
CLIP2	1	0.140221	0.853187
CNOT2	1	0.140221	0.853187
CNTN3	1	0.140221	0.853187
CNTN6	1	0.140221	0.853187
COL11A1	1	0.140221	0.853187
COL16A1	1	0.140221	0.853187
COL4A4	1	0.140221	0.853187
COL6A6	1	0.140221	0.853187
COL8A2	1	0.140221	0.853187
COPS8	1	0.140221	0.853187
CORO1B	1	0.140221	0.853187
COX10	1	0.140221	0.853187
CPM	1	0.140221	0.853187
CR1	1	0.140221	0.853187
CRIPT	1	0.140221	0.853187
CRTAC1	1	0.140221	0.853187
CTB-113P19.1	1	0.140221	0.853187
CTB-127C13.1	1	0.140221	0.853187
CTB-161M19.4	1	0.140221	0.853187
CTC-281B15.1	1	0.140221	0.853187
CTC-419K13.1	1	0.140221	0.853187
CTC-428G20.2	1	0.140221	0.853187
CTD-2037K23.2	1	0.140221	0.853187
CTD-2058B24.2	1	0.140221	0.853187
CTD-2061E9.1	1	0.140221	0.853187
CTD-2151A2.1	1	0.140221	0.853187
CTD-2247C11.3	1	0.140221	0.853187
CTD-2283N19.1	1	0.140221	0.853187
CTD-2292P10.4	1	0.140221	0.853187
CTD-2307P3.1	1	0.140221	0.853187
CTD-2316B1.1	1	0.140221	0.853187
CTD-2340E1.3	1	0.140221	0.853187
CTD-2537O9.1	1	0.140221	0.853187
CTD-2540C19.1	1	0.140221	0.853187
CTD-2631K10.1	1	0.140221	0.853187
CTD-3035D6.2	1	0.140221	0.853187
CTD-3074O7.11	1	0.140221	0.853187
CTHRC1	1	0.140221	0.853187
CXCR3	1	0.140221	0.853187
CXorf22	1	0.140221	0.853187
CXorf56	1	0.140221	0.853187
CYB5RL	1	0.140221	0.853187
CYP3A4	1	0.140221	0.853187
CYP3A7	1	0.140221	0.853187
CYP7B1	1	0.140221	0.853187
DAZAP1	1	0.140221	0.853187
DBC1	1	0.140221	0.853187
DCST2	1	0.140221	0.853187
DDC	1	0.140221	0.853187
DDIT3	1	0.140221	0.853187
DGKK	1	0.140221	0.853187
DHX36	1	0.140221	0.853187
DHX8	1	0.140221	0.853187
DIABLO	1	0.140221	0.853187
DIAPH2-AS1	1	0.140221	0.853187
DIO2	1	0.140221	0.853187
DLL4	1	0.140221	0.853187
DNAH12	1	0.140221	0.853187
DNAJC16	1	0.140221	0.853187
DNAJC24	1	0.140221	0.853187
DNAL1	1	0.140221	0.853187
DNASE2	1	0.140221	0.853187
DOCK10	1	0.140221	0.853187
DOK6	1	0.140221	0.853187
DUSP9	1	0.140221	0.853187
DVL1	1	0.140221	0.853187
EBF3	1	0.140221	0.853187
EIF2B2	1	0.140221	0.853187
EIF4E1B	1	0.140221	0.853187
ELAVL1	1	0.140221	0.853187
ENDOU	1	0.140221	0.853187
ENO1	1	0.140221	0.853187
ENO4	1	0.140221	0.853187
ENPP6	1	0.140221	0.853187
ENTPD7	1	0.140221	0.853187
ETV2	1	0.140221	0.853187
EXD1	1	0.140221	0.853187
EYA4	1	0.140221	0.853187
F13A1	1	0.140221	0.853187
F13B	1	0.140221	0.853187
FABP6	1	0.140221	0.853187
FAM135B	1	0.140221	0.853187
FAM171B	1	0.140221	0.853187
FAM19A5	1	0.140221	0.853187
FAM204A	1	0.140221	0.853187
FAM3A	1	0.140221	0.853187
FAM46B	1	0.140221	0.853187
FAM70B	1	0.140221	0.853187
FANCG	1	0.140221	0.853187
FAT4	1	0.140221	0.853187
FBXL6	1	0.140221	0.853187
FBXO21	1	0.140221	0.853187
FBXO27	1	0.140221	0.853187
FBXO3	1	0.140221	0.853187
FBXO7	1	0.140221	0.853187
FGF12	1	0.140221	0.853187
FILIP1	1	0.140221	0.853187
FLCN	1	0.140221	0.853187
FOXRED1	1	0.140221	0.853187
FPR3	1	0.140221	0.853187
FSHR	1	0.140221	0.853187
FTSJ3	1	0.140221	0.853187
GABBR1	1	0.140221	0.853187
GAL3ST1	1	0.140221	0.853187
GAL3ST2	1	0.140221	0.853187
GALNT10	1	0.140221	0.853187
GCKR	1	0.140221	0.853187
GDPD4	1	0.140221	0.853187
GFM2	1	0.140221	0.853187
GLE1	1	0.140221	0.853187
GLRX3	1	0.140221	0.853187
GLYATL2	1	0.140221	0.853187
GNGT1	1	0.140221	0.853187
GNL1	1	0.140221	0.853187
GP2	1	0.140221	0.853187
GPNMB	1	0.140221	0.853187
GPR126	1	0.140221	0.853187
GPR133	1	0.140221	0.853187
GPR172A	1	0.140221	0.853187
GPR37L1	1	0.140221	0.853187
GPR89A	1	0.140221	0.853187
GPR98	1	0.140221	0.853187
GRB14	1	0.140221	0.853187
GS1-410F4.4	1	0.140221	0.853187
GSTA4	1	0.140221	0.853187
GTPBP1	1	0.140221	0.853187
H2AFV	1	0.140221	0.853187
HAO2	1	0.140221	0.853187
HARS	1	0.140221	0.853187
HARS2	1	0.140221	0.853187
HAX1	1	0.140221	0.853187
HCG17	1	0.140221	0.853187
HECW1	1	0.140221	0.853187
HELB	1	0.140221	0.853187
HIATL2	1	0.140221	0.853187
HLTF	1	0.140221	0.853187
HP1BP3	1	0.140221	0.853187
HSD17B6	1	0.140221	0.853187
HTATSF1	1	0.140221	0.853187
HTR4	1	0.140221	0.853187
HUS1	1	0.140221	0.853187
IBSP	1	0.140221	0.853187
IGF2BP1	1	0.140221	0.853187
IL23R	1	0.140221	0.853187
IL36B	1	0.140221	0.853187
IMP4	1	0.140221	0.853187
INCENP	1	0.140221	0.853187
INTS3	1	0.140221	0.853187
ISM1	1	0.140221	0.853187
ISM2	1	0.140221	0.853187
ITFG1	1	0.140221	0.853187
ITGA10	1	0.140221	0.853187
ITGA8	1	0.140221	0.853187
ITGB5	1	0.140221	0.853187
ITGB6	1	0.140221	0.853187
ITIH5	1	0.140221	0.853187
ITPK1-AS1	1	0.140221	0.853187
JAZF1	1	0.140221	0.853187
KB-1907C4.2	1	0.140221	0.853187
KCND3	1	0.140221	0.853187
KCNK12	1	0.140221	0.853187
KCNK6	1	0.140221	0.853187
KCTD15	1	0.140221	0.853187
KEAP1	1	0.140221	0.853187
KIAA0226L	1	0.140221	0.853187
KIAA1919	1	0.140221	0.853187
KIF21A	1	0.140221	0.853187
KIF5C	1	0.140221	0.853187
KIF9	1	0.140221	0.853187
KLHDC2	1	0.140221	0.853187
KLHL26	1	0.140221	0.853187
KLHL4	1	0.140221	0.853187
KLKB1	1	0.140221	0.853187
KLRD1	1	0.140221	0.853187
KRR1	1	0.140221	0.853187
L3MBTL3	1	0.140221	0.853187
LACTB	1	0.140221	0.853187
LAMB4	1	0.140221	0.853187
LDB2	1	0.140221	0.853187
LDHAL6A	1	0.140221	0.853187
LGI1	1	0.140221	0.853187
LIFR	1	0.140221	0.853187
LILRA3	1	0.140221	0.853187
LINC00032	1	0.140221	0.853187
LINC00345	1	0.140221	0.853187
LINC00395	1	0.140221	0.853187
LINC00459	1	0.140221	0.853187
LINC00469	1	0.140221	0.853187
LINGO3	1	0.140221	0.853187
LIPI	1	0.140221	0.853187
LMF1	1	0.140221	0.853187
LPO	1	0.140221	0.853187
LRCH4	1	0.140221	0.853187
LRRTM4	1	0.140221	0.853187
LSM4	1	0.140221	0.853187
LSS	1	0.140221	0.853187
LTB4R	1	0.140221	0.853187
LY9	1	0.140221	0.853187
MAL2	1	0.140221	0.853187
MAN2B1	1	0.140221	0.853187
MANSC1	1	0.140221	0.853187
MAP2K6	1	0.140221	0.853187
MAP3K10	1	0.140221	0.853187
MAP6	1	0.140221	0.853187
MAP7D2	1	0.140221	0.853187
MBIP	1	0.140221	0.853187
MCEE	1	0.140221	0.853187
MDN1	1	0.140221	0.853187
MED6	1	0.140221	0.853187
MET	1	0.140221	0.853187
METTL22	1	0.140221	0.853187
MGAT4C	1	0.140221	0.853187
MIR1302-11	1	0.140221	0.853187
MKI67	1	0.140221	0.853187
MKRN1	1	0.140221	0.853187
MLNR	1	0.140221	0.853187
MMS19	1	0.140221	0.853187
MORC1	1	0.140221	0.853187
MOSPD2	1	0.140221	0.853187
MRPL20	1	0.140221	0.853187
MS4A15	1	0.140221	0.853187
MSRB2	1	0.140221	0.853187
MTCH1	1	0.140221	0.853187
MTHFD2	1	0.140221	0.853187
MTPN	1	0.140221	0.853187
MTRF1L	1	0.140221	0.853187
MTRR	1	0.140221	0.853187
MTUS2	1	0.140221	0.853187
MUC13	1	0.140221	0.853187
MYB	1	0.140221	0.853187
MYBPC2	1	0.140221	0.853187
MYD88	1	0.140221	0.853187
MYLIP	1	0.140221	0.853187
MYT1L	1	0.140221	0.853187
NBPF8	1	0.140221	0.853187
NCAM1	1	0.140221	0.853187
NCAPH	1	0.140221	0.853187
NDUFA4	1	0.140221	0.853187
NDUFB1	1	0.140221	0.853187
NECAB1	1	0.140221	0.853187
NFATC2IP	1	0.140221	0.853187
NFATC4	1	0.140221	0.853187
NFYB	1	0.140221	0.853187
NID1	1	0.140221	0.853187
NLRP11	1	0.140221	0.853187
NOL4	1	0.140221	0.853187
NPC2	1	0.140221	0.853187
NPHP4	1	0.140221	0.853187
NPIP	1	0.140221	0.853187
NQO1	1	0.140221	0.853187
NT5C1B-RDH14	1	0.140221	0.853187
NTAN1	1	0.140221	0.853187
NUDT9	1	0.140221	0.853187
NUFIP1	1	0.140221	0.853187
NUP205	1	0.140221	0.853187
NUP37	1	0.140221	0.853187
OBSL1	1	0.140221	0.853187
OCLN	1	0.140221	0.853187
ODF3L2	1	0.140221	0.853187
ONECUT2	1	0.140221	0.853187
OPRM1	1	0.140221	0.853187
OR2L13	1	0.140221	0.853187
OR4C3	1	0.140221	0.853187
OTC	1	0.140221	0.853187
OVOL1	1	0.140221	0.853187
PAK4	1	0.140221	0.853187
PARD3B	1	0.140221	0.853187
PCDHA1	1	0.140221	0.853187
PCDHA2	1	0.140221	0.853187
PCDHGA1	1	0.140221	0.853187
PCDHGA10	1	0.140221	0.853187
PCDHGA11	1	0.140221	0.853187
PCDHGA12	1	0.140221	0.853187
PCDHGA2	1	0.140221	0.853187
PCDHGA3	1	0.140221	0.853187
PCDHGA5	1	0.140221	0.853187
PCDHGA6	1	0.140221	0.853187
PCDHGA7	1	0.140221	0.853187
PCDHGA8	1	0.140221	0.853187
PCDHGB1	1	0.140221	0.853187
PCDHGB2	1	0.140221	0.853187
PCDHGB4	1	0.140221	0.853187
PCDHGB6	1	0.140221	0.853187
PCDHGB7	1	0.140221	0.853187
PCDHGC4	1	0.140221	0.853187
PCDHGC5	1	0.140221	0.853187
PCID2	1	0.140221	0.853187
PCSK7	1	0.140221	0.853187
PDCD6IP	1	0.140221	0.853187
PDLIM3	1	0.140221	0.853187
PDSS1	1	0.140221	0.853187
PEBP4	1	0.140221	0.853187
PENK	1	0.140221	0.853187
PEX5L	1	0.140221	0.853187
PFDN6	1	0.140221	0.853187
PFN2	1	0.140221	0.853187
PGM5	1	0.140221	0.853187
PGP	1	0.140221	0.853187
PHYHD1	1	0.140221	0.853187
PI15	1	0.140221	0.853187
PID1	1	0.140221	0.853187
PIK3C3	1	0.140221	0.853187
PKD1L1	1	0.140221	0.853187
PMF1	1	0.140221	0.853187
PNPT1	1	0.140221	0.853187
PODNL1	1	0.140221	0.853187
PODXL2	1	0.140221	0.853187
POF1B	1	0.140221	0.853187
POGK	1	0.140221	0.853187
POLR3B	1	0.140221	0.853187
POM121C	1	0.140221	0.853187
PPAPDC1B	1	0.140221	0.853187
PPARGC1B	1	0.140221	0.853187
PPFIA2	1	0.140221	0.853187
PPL	1	0.140221	0.853187
PPP1R14A	1	0.140221	0.853187
PPP1R28	1	0.140221	0.853187
PPP1R3E	1	0.140221	0.853187
PPP2R2C	1	0.140221	0.853187
PPP2R2D	1	0.140221	0.853187
PRICKLE2	1	0.140221	0.853187
PROSC	1	0.140221	0.853187
PRPF18	1	0.140221	0.853187
PRPF3	1	0.140221	0.853187
PRPF4B	1	0.140221	0.853187
PRPF8	1	0.140221	0.853187
PRSS23	1	0.140221	0.853187
PSMA3	1	0.140221	0.853187
PSMD6	1	0.140221	0.853187
PSTK	1	0.140221	0.853187
PTS	1	0.140221	0.853187
PXDNL	1	0.140221	0.853187
PYCARD	1	0.140221	0.853187
PYY	1	0.140221	0.853187
PZP	1	0.140221	0.853187
QRSL1	1	0.140221	0.853187
RAB2B	1	0.140221	0.853187
RAB3IP	1	0.140221	0.853187
RAB40B	1	0.140221	0.853187
RAD17	1	0.140221	0.853187
RASEF	1	0.140221	0.853187
RASSF8	1	0.140221	0.853187
RBL2	1	0.140221	0.853187
RBM4B	1	0.140221	0.853187
RCAN1	1	0.140221	0.853187
RCAN2	1	0.140221	0.853187
RCE1	1	0.140221	0.853187
RCN3	1	0.140221	0.853187
REPS2	1	0.140221	0.853187
RG9MTD3	1	0.140221	0.853187
RGL3	1	0.140221	0.853187
RGPD4	1	0.140221	0.853187
RGS5	1	0.140221	0.853187
RGS6	1	0.140221	0.853187
RGS7	1	0.140221	0.853187
RHAG	1	0.140221	0.853187
RHBDD1	1	0.140221	0.853187
RHOBTB1	1	0.140221	0.853187
RHPN1	1	0.140221	0.853187
RIBC1	1	0.140221	0.853187
RIC3	1	0.140221	0.853187
RIC8A	1	0.140221	0.853187
RNF115	1	0.140221	0.853187
RNF168	1	0.140221	0.853187
RORA	1	0.140221	0.853187
RORB	1	0.140221	0.853187
RP1-102D24.5	1	0.140221	0.853187
RP11-103J17.1	1	0.140221	0.853187
RP11-1102P16.1	1	0.140221	0.853187
RP11-1127D7.1	1	0.140221	0.853187
RP11-115J23.1	1	0.140221	0.853187
RP11-117P22.1	1	0.140221	0.853187
RP11-120D5.1	1	0.140221	0.853187
RP11-1220K2.2	1	0.140221	0.853187
RP11-125O18.1	1	0.140221	0.853187
RP11-130C19.3	1	0.140221	0.853187
RP11-135D11.2	1	0.140221	0.853187
RP11-141O11.2	1	0.140221	0.853187
RP11-144L2.1	1	0.140221	0.853187
RP11-156E6.1	1	0.140221	0.853187
RP11-161D15.3	1	0.140221	0.853187
RP11-167H9.4	1	0.140221	0.853187
RP11-16E12.2	1	0.140221	0.853187
RP11-174G6.1	1	0.140221	0.853187
RP11-175P13.2	1	0.140221	0.853187
RP11-182L21.2	1	0.140221	0.853187
RP11-186N15.3	1	0.140221	0.853187
RP11-195F19.9	1	0.140221	0.853187
RP11-214N1.1	1	0.140221	0.853187
RP11-236P24.3	1	0.140221	0.853187
RP11-240M16.1	1	0.140221	0.853187
RP11-258C19.5	1	0.140221	0.853187
RP11-25H12.1	1	0.140221	0.853187
RP11-25I9.2	1	0.140221	0.853187
RP11-276H19.1	1	0.140221	0.853187
RP11-288L9.4	1	0.140221	0.853187
RP11-291L22.3	1	0.140221	0.853187
RP11-295G20.2	1	0.140221	0.853187
RP11-295P9.3	1	0.140221	0.853187
RP11-29A1.3	1	0.140221	0.853187
RP11-307L3.4	1	0.140221	0.853187
RP11-307P5.1	1	0.140221	0.853187
RP11-310A13.1	1	0.140221	0.853187
RP11-314P15.2	1	0.140221	0.853187
RP11-317M11.1	1	0.140221	0.853187
RP11-317N8.5	1	0.140221	0.853187
RP11-321E2.4	1	0.140221	0.853187
RP11-326F20.5	1	0.140221	0.853187
RP11-352J4.2	1	0.140221	0.853187
RP11-357H14.16	1	0.140221	0.853187
RP11-362A9.3	1	0.140221	0.853187
RP11-363G15.2	1	0.140221	0.853187
RP11-378J18.3	1	0.140221	0.853187
RP11-379C10.4	1	0.140221	0.853187
RP11-379I19.1	1	0.140221	0.853187
RP11-381N20.1	1	0.140221	0.853187
RP11-381N20.2	1	0.140221	0.853187
RP11-384C4.7	1	0.140221	0.853187
RP11-385J1.2	1	0.140221	0.853187
RP11-399D2.1	1	0.140221	0.853187
RP11-402G3.3	1	0.140221	0.853187
RP11-412P11.1	1	0.140221	0.853187
RP11-418J17.3	1	0.140221	0.853187
RP11-427M20.1	1	0.140221	0.853187
RP11-428C6.1	1	0.140221	0.853187
RP11-430B1.2	1	0.140221	0.853187
RP11-432J24.2	1	0.140221	0.853187
RP11-440I14.2	1	0.140221	0.853187
RP11-445P17.3	1	0.140221	0.853187
RP11-445P19.1	1	0.140221	0.853187
RP11-453N3.4	1	0.140221	0.853187
RP11-455B2.7	1	0.140221	0.853187
RP11-462C24.1	1	0.140221	0.853187
RP11-470E16.1	1	0.140221	0.853187
RP11-476F14.1	1	0.140221	0.853187
RP11-480D4.1	1	0.140221	0.853187
RP11-480D4.2	1	0.140221	0.853187
RP11-481G8.2	1	0.140221	0.853187
RP11-485O10.3	1	0.140221	0.853187
RP11-498P14.2	1	0.140221	0.853187
RP11-499E18.1	1	0.140221	0.853187
RP11-4N23.1	1	0.140221	0.853187
RP11-501O2.4	1	0.140221	0.853187
RP11-507B12.2	1	0.140221	0.853187
RP11-513H8.1	1	0.140221	0.853187
RP11-517I3.1	1	0.140221	0.853187
RP11-535C21.3	1	0.140221	0.853187
RP11-536O18.1	1	0.140221	0.853187
RP11-539I5.2	1	0.140221	0.853187
RP11-540A21.3	1	0.140221	0.853187
RP11-542B15.1	1	0.140221	0.853187
RP11-542K23.7	1	0.140221	0.853187
RP11-548L20.1	1	0.140221	0.853187
RP11-550H2.2	1	0.140221	0.853187
RP11-550P17.5	1	0.140221	0.853187
RP11-566K11.4	1	0.140221	0.853187
RP11-57A19.2	1	0.140221	0.853187
RP11-585P4.5	1	0.140221	0.853187
RP11-586K2.1	1	0.140221	0.853187
RP11-594C13.1	1	0.140221	0.853187
RP11-609L23.1	1	0.140221	0.853187
RP11-648L3.2	1	0.140221	0.853187
RP11-649G15.2	1	0.140221	0.853187
RP11-666E17.1	1	0.140221	0.853187
RP11-66B24.5	1	0.140221	0.853187
RP11-694I15.6	1	0.140221	0.853187
RP11-6D1.3	1	0.140221	0.853187
RP11-6J21.2	1	0.140221	0.853187
RP11-704M14.1	1	0.140221	0.853187
RP11-719K4.1	1	0.140221	0.853187
RP11-71H9.1	1	0.140221	0.853187
RP11-722M1.1	1	0.140221	0.853187
RP11-74C1.4	1	0.140221	0.853187
RP11-761E20.1	1	0.140221	0.853187
RP11-766N7.4	1	0.140221	0.853187
RP11-785H5.2	1	0.140221	0.853187
RP11-787D18.2	1	0.140221	0.853187
RP11-796I2.2	1	0.140221	0.853187
RP11-84A19.3	1	0.140221	0.853187
RP11-875O11.1	1	0.140221	0.853187
RP11-882G5.1	1	0.140221	0.853187
RP11-91K8.1	1	0.140221	0.853187
RP11-962G15.1	1	0.140221	0.853187
RP11-97E7.2	1	0.140221	0.853187
RP11-998D10.4	1	0.140221	0.853187
RP1-239K6.1	1	0.140221	0.853187
RP1-261G23.5	1	0.140221	0.853187
RP1-266L20.4	1	0.140221	0.853187
RP1-28O10.1	1	0.140221	0.853187
RP13-188A5.1	1	0.140221	0.853187
RP1-33E13.1	1	0.140221	0.853187
RP1-65P5.3	1	0.140221	0.853187
RP1-93H18.1	1	0.140221	0.853187
RP3-359N14.2	1	0.140221	0.853187
RP3-468B3.2	1	0.140221	0.853187
RP3-486B10.1	1	0.140221	0.853187
RP4-544H6.2	1	0.140221	0.853187
RP4-639F20.3	1	0.140221	0.853187
RP4-677H15.4	1	0.140221	0.853187
RP4-705F19.1	1	0.140221	0.853187
RP4-764O22.1	1	0.140221	0.853187
RP4-764O22.2	1	0.140221	0.853187
RP4-765A10.2	1	0.140221	0.853187
RP4-799D16.1	1	0.140221	0.853187
RP4-811H24.9	1	0.140221	0.853187
RP4-816N1.6	1	0.140221	0.853187
RP5-1031D4.2	1	0.140221	0.853187
RP5-936J12.1	1	0.140221	0.853187
RPL38	1	0.140221	0.853187
RUSC1	1	0.140221	0.853187
RUSC1-AS1	1	0.140221	0.853187
S1PR1	1	0.140221	0.853187
SAMD5	1	0.140221	0.853187
SAMM50	1	0.140221	0.853187
SAP130	1	0.140221	0.853187
SCARF2	1	0.140221	0.853187
SCD	1	0.140221	0.853187
SENP2	1	0.140221	0.853187
SGOL1-AS1	1	0.140221	0.853187
SGSM1	1	0.140221	0.853187
SHROOM4	1	0.140221	0.853187
SLC22A6	1	0.140221	0.853187
SLC25A18	1	0.140221	0.853187
SLC25A19	1	0.140221	0.853187
SLC25A31	1	0.140221	0.853187
SLC26A3	1	0.140221	0.853187
SLC26A9	1	0.140221	0.853187
SLC35F4	1	0.140221	0.853187
SLC35F5	1	0.140221	0.853187
SLC38A4	1	0.140221	0.853187
SLC3A1	1	0.140221	0.853187
SLC9A10	1	0.140221	0.853187
SLCO2B1	1	0.140221	0.853187
SLIT1	1	0.140221	0.853187
SLMO2	1	0.140221	0.853187
SMC1A	1	0.140221	0.853187
SMCR7L	1	0.140221	0.853187
SNRNP70	1	0.140221	0.853187
SNW1	1	0.140221	0.853187
SOX4	1	0.140221	0.853187
SOX5	1	0.140221	0.853187
SPATA21	1	0.140221	0.853187
SPEG	1	0.140221	0.853187
SPTA1	1	0.140221	0.853187
SPTBN4	1	0.140221	0.853187
SPTLC3	1	0.140221	0.853187
SRCIN1	1	0.140221	0.853187
SRD5A3	1	0.140221	0.853187
ST7-OT4	1	0.140221	0.853187
STARD10-AS1	1	0.140221	0.853187
STIP1	1	0.140221	0.853187
STK31	1	0.140221	0.853187
STRBP	1	0.140221	0.853187
STRN	1	0.140221	0.853187
STXBP1	1	0.140221	0.853187
STXBP6	1	0.140221	0.853187
SUMO2	1	0.140221	0.853187
SUPT7L	1	0.140221	0.853187
SVEP1	1	0.140221	0.853187
SYNE2	1	0.140221	0.853187
SYNPR	1	0.140221	0.853187
SYNPR-AS1	1	0.140221	0.853187
TAF5	1	0.140221	0.853187
TAF6	1	0.140221	0.853187
TAS2R14	1	0.140221	0.853187
TBC1D22B	1	0.140221	0.853187
TBC1D3	1	0.140221	0.853187
TBCE	1	0.140221	0.853187
TCERG1L	1	0.140221	0.853187
TCL1B	1	0.140221	0.853187
TDG	1	0.140221	0.853187
TEK	1	0.140221	0.853187
TEN1	1	0.140221	0.853187
TESK1	1	0.140221	0.853187
TEX28P1	1	0.140221	0.853187
TFCP2L1	1	0.140221	0.853187
TIFA	1	0.140221	0.853187
TJP1	1	0.140221	0.853187
TLE1	1	0.140221	0.853187
TMED4	1	0.140221	0.853187
TMEM114	1	0.140221	0.853187
TMEM132B	1	0.140221	0.853187
TMEM132D	1	0.140221	0.853187
TMEM147	1	0.140221	0.853187
TMEM232	1	0.140221	0.853187
TMEM59L	1	0.140221	0.853187
TMEM74	1	0.140221	0.853187
TMEM92	1	0.140221	0.853187
TMSB10	1	0.140221	0.853187
TNFSF9	1	0.140221	0.853187
TNKS2	1	0.140221	0.853187
TOLLIP	1	0.140221	0.853187
TOM1	1	0.140221	0.853187
TOMM22	1	0.140221	0.853187
TOMM40	1	0.140221	0.853187
TOMM70A	1	0.140221	0.853187
TOR1A	1	0.140221	0.853187
TOR2A	1	0.140221	0.853187
TOX2	1	0.140221	0.853187
TPO	1	0.140221	0.853187
TRAPPC2L	1	0.140221	0.853187
TRBV27	1	0.140221	0.853187
TRPM7	1	0.140221	0.853187
TRPV4	1	0.140221	0.853187
TSKS	1	0.140221	0.853187
TSTA3	1	0.140221	0.853187
TTC6	1	0.140221	0.853187
TUB	1	0.140221	0.853187
TUBD1	1	0.140221	0.853187
TUBGCP4	1	0.140221	0.853187
TUFT1	1	0.140221	0.853187
TUSC3	1	0.140221	0.853187
UBE2J2	1	0.140221	0.853187
UBXN6	1	0.140221	0.853187
UFSP1	1	0.140221	0.853187
ULK3	1	0.140221	0.853187
UQCRC1	1	0.140221	0.853187
UROS	1	0.140221	0.853187
USP50	1	0.140221	0.853187
UTP23	1	0.140221	0.853187
VEZF1	1	0.140221	0.853187
VSIG4	1	0.140221	0.853187
VWC2L	1	0.140221	0.853187
WDR19	1	0.140221	0.853187
WDR47	1	0.140221	0.853187
WDR85	1	0.140221	0.853187
WDTC1	1	0.140221	0.853187
WNT4	1	0.140221	0.853187
WNT8B	1	0.140221	0.853187
WRNIP1	1	0.140221	0.853187
XCL1	1	0.140221	0.853187
YY1AP1	1	0.140221	0.853187
Z84479.1	1	0.140221	0.853187
ZDHHC11	1	0.140221	0.853187
ZDHHC15	1	0.140221	0.853187
ZFP14	1	0.140221	0.853187
ZFR	1	0.140221	0.853187
ZFYVE1	1	0.140221	0.853187
ZGPAT	1	0.140221	0.853187
ZNF114	1	0.140221	0.853187
ZNF169	1	0.140221	0.853187
ZNF267	1	0.140221	0.853187
ZNF384	1	0.140221	0.853187
ZNF48	1	0.140221	0.853187
ZNF528	1	0.140221	0.853187
ZNF543	1	0.140221	0.853187
ZNF620	1	0.140221	0.853187
ZNF658	1	0.140221	0.853187
ZNF665	1	0.140221	0.853187
ZNF672	1	0.140221	0.853187
ZNF707	1	0.140221	0.853187
ZNF736	1	0.140221	0.853187
ZNF75D	1	0.140221	0.853187
ZNF768	1	0.140221	0.853187
ZNF77	1	0.140221	0.853187
ZNF800	1	0.140221	0.853187
ZNF808	1	0.140221	0.853187
ZNF823	1	0.140221	0.853187
ZNF836	1	0.140221	0.853187
ZNF852	1	0.140221	0.853187
ZSCAN5A	1	0.140221	0.853187
AC012652.1	2	0.147056	0.832517
AC015971.2	2	0.147056	0.832517
AC017074.2	2	0.147056	0.832517
ACCS	2	0.147056	0.832517
AL138781.2	2	0.147056	0.832517
ANKFN1	2	0.147056	0.832517
ANKRD18B	2	0.147056	0.832517
ANXA1	2	0.147056	0.832517
AP000487.6	2	0.147056	0.832517
AP3D1	2	0.147056	0.832517
APC	2	0.147056	0.832517
ARID3B	2	0.147056	0.832517
ATP6V0A1	2	0.147056	0.832517
B4GALNT3	2	0.147056	0.832517
BRD2-IT1	2	0.147056	0.832517
C15orf29	2	0.147056	0.832517
C5orf32	2	0.147056	0.832517
CDC25A	2	0.147056	0.832517
CDK14	2	0.147056	0.832517
CDK2AP1	2	0.147056	0.832517
CPPED1	2	0.147056	0.832517
CTD-2256P15.1	2	0.147056	0.832517
CUEDC2	2	0.147056	0.832517
DNAJB6	2	0.147056	0.832517
ETFB	2	0.147056	0.832517
FBLN7	2	0.147056	0.832517
GLCCI1	2	0.147056	0.832517
GNG2	2	0.147056	0.832517
GPR107	2	0.147056	0.832517
GRK6	2	0.147056	0.832517
HIST1H2BJ	2	0.147056	0.832517
IFRD2	2	0.147056	0.832517
IL1B	2	0.147056	0.832517
INO80E	2	0.147056	0.832517
KCNAB2	2	0.147056	0.832517
KIAA1267	2	0.147056	0.832517
KLHL20	2	0.147056	0.832517
KPNA5	2	0.147056	0.832517
LPHN3	2	0.147056	0.832517
LRRK2	2	0.147056	0.832517
MAN2A2	2	0.147056	0.832517
MCCC2	2	0.147056	0.832517
MIDN	2	0.147056	0.832517
NAP1L4	2	0.147056	0.832517
NAV2	2	0.147056	0.832517
NDUFB2	2	0.147056	0.832517
NEK7	2	0.147056	0.832517
NELL1	2	0.147056	0.832517
NT5C3	2	0.147056	0.832517
RP1-101K10.6	2	0.147056	0.832517
RP11-268P4.4	2	0.147056	0.832517
RP11-410A13.3	2	0.147056	0.832517
RP11-464F9.1	2	0.147056	0.832517
RP11-886D15.1	2	0.147056	0.832517
RP5-1103G7.4	2	0.147056	0.832517
RPS29	2	0.147056	0.832517
SATB2	2	0.147056	0.832517
SEC23B	2	0.147056	0.832517
SENP3	2	0.147056	0.832517
SLC25A43	2	0.147056	0.832517
SLC2A9	2	0.147056	0.832517
SLC6A6	2	0.147056	0.832517
SPG7	2	0.147056	0.832517
STK32B	2	0.147056	0.832517
STRADA	2	0.147056	0.832517
TGDS	2	0.147056	0.832517
TMBIM1	2	0.147056	0.832517
TMEM131	2	0.147056	0.832517
TMEM140	2	0.147056	0.832517
TSR1	2	0.147056	0.832517
TXNIP	2	0.147056	0.832517
VAMP1	2	0.147056	0.832517
YPEL2	2	0.147056	0.832517
ZCCHC8	2	0.147056	0.832517
ZFAND1	2	0.147056	0.832517
ZFHX2	2	0.147056	0.832517
ZNF22	2	0.147056	0.832517
ZNF518A	2	0.147056	0.832517
ZNF670	2	0.147056	0.832517
LRRC8D	6	0.147177	0.832161
C6orf106	4	0.148258	0.828982
CTD-2117L12.1	4	0.148258	0.828982
FLNB	4	0.148258	0.828982
RP1-15D23.2	4	0.148258	0.828982
USP48	4	0.148258	0.828982
AC116366.5	7	0.15203	0.818071
PLCH1	19	0.154217	0.811869
NHSL1	8	0.154362	0.811459
AC004383.5	3	0.155062	0.809496
AC005003.1	3	0.155062	0.809496
AC025171.1	3	0.155062	0.809496
APOC4	3	0.155062	0.809496
DCLRE1C	3	0.155062	0.809496
HIRA	3	0.155062	0.809496
KIF2A	3	0.155062	0.809496
KLHL2	3	0.155062	0.809496
LEPR	3	0.155062	0.809496
MIAT	3	0.155062	0.809496
OSM	3	0.155062	0.809496
PLEKHA7	3	0.155062	0.809496
RP11-120J1.1	3	0.155062	0.809496
RP11-297K8.2	3	0.155062	0.809496
RP11-29H23.1	3	0.155062	0.809496
RPL10	3	0.155062	0.809496
SLC24A2	3	0.155062	0.809496
SLC38A5	3	0.155062	0.809496
SPATA5	3	0.155062	0.809496
SQSTM1	3	0.155062	0.809496
THAP6	3	0.155062	0.809496
ZNF250	3	0.155062	0.809496
ZNF688	3	0.155062	0.809496
FBXL13	14	0.159759	0.796535
CAPG	5	0.161559	0.791668
DOPEY2	5	0.161559	0.791668
IFNAR2	5	0.161559	0.791668
LZTS1	5	0.161559	0.791668
RP11-292D4.1	5	0.161559	0.791668
TAL1	5	0.161559	0.791668
NEGR1	22	0.162002	0.790479
SBF2	11	0.167728	0.775394
RP11-696L21.1	6	0.168122	0.774375
RPL36A	6	0.168122	0.774375
MTAP	10	0.169764	0.770154
C8orf38	7	0.171039	0.766904
TFEC	7	0.171039	0.766904
PNKD	8	0.171803	0.764969
MBP	19	0.17456	0.758055
AC015969.3	4	0.17696	0.752126
COL23A1	4	0.17696	0.752126
KAZALD1	4	0.17696	0.752126
MAPKBP1	4	0.17696	0.752126
PRKCE	4	0.17696	0.752126
PSPH	4	0.17696	0.752126
PTPN9	4	0.17696	0.752126
RP11-31E23.1	4	0.17696	0.752126
RP11-463D19.2	4	0.17696	0.752126
RP11-58B17.1	4	0.17696	0.752126
SH3PXD2A	4	0.17696	0.752126
ARHGEF3	18	0.178995	0.747158
SDCCAG8	15	0.180555	0.74339
APBB1IP	5	0.186431	0.729481
NPR3	5	0.186431	0.729481
RFX1	5	0.186431	0.729481
PTGFRN	8	0.190079	0.721065
RP11-473J6.1	6	0.190225	0.720733
PHTF2	7	0.191016	0.71893
AP000688.14	3	0.192109	0.716453
BANK1	3	0.192109	0.716453
CGGBP1	3	0.192109	0.716453
CSMD1	3	0.192109	0.716453
ENTPD1	3	0.192109	0.716453
FAM40A	3	0.192109	0.716453
HOXA10	3	0.192109	0.716453
IL4R	3	0.192109	0.716453
KIF13B	3	0.192109	0.716453
KIF22	3	0.192109	0.716453
LST1	3	0.192109	0.716453
MSI2	3	0.192109	0.716453
PARL	3	0.192109	0.716453
PTPLAD2	3	0.192109	0.716453
RIPK2	3	0.192109	0.716453
RP11-556I14.2	3	0.192109	0.716453
SEC13	3	0.192109	0.716453
WDFY4	3	0.192109	0.716453
AC002467.7	2	0.200778	0.697284
AC118274.1	2	0.200778	0.697284
APOC2	2	0.200778	0.697284
ATP7A	2	0.200778	0.697284
BBX	2	0.200778	0.697284
C10orf131	2	0.200778	0.697284
C10orf25	2	0.200778	0.697284
C17orf76	2	0.200778	0.697284
C2CD2	2	0.200778	0.697284
C4orf14	2	0.200778	0.697284
C9orf69	2	0.200778	0.697284
CHD7	2	0.200778	0.697284
CTD-2547L16.1	2	0.200778	0.697284
EHD2	2	0.200778	0.697284
EPB41L2	2	0.200778	0.697284
FCGR1B	2	0.200778	0.697284
FPGT	2	0.200778	0.697284
G3BP1	2	0.200778	0.697284
HEATR2	2	0.200778	0.697284
HOMER1	2	0.200778	0.697284
JPH4	2	0.200778	0.697284
KB-1980E6.3	2	0.200778	0.697284
LARP4B	2	0.200778	0.697284
LETMD1	2	0.200778	0.697284
LINC00461	2	0.200778	0.697284
LINC00484	2	0.200778	0.697284
MAP1LC3B2	2	0.200778	0.697284
MCM9	2	0.200778	0.697284
MECP2	2	0.200778	0.697284
MTHFD1L	2	0.200778	0.697284
MUTYH	2	0.200778	0.697284
MYO1G	2	0.200778	0.697284
NAA60	2	0.200778	0.697284
NDUFA2	2	0.200778	0.697284
NOTCH2	2	0.200778	0.697284
NUDT5	2	0.200778	0.697284
NUP210	2	0.200778	0.697284
NUSAP1	2	0.200778	0.697284
PACS2	2	0.200778	0.697284
PFKM	2	0.200778	0.697284
PGCP	2	0.200778	0.697284
PRKCD	2	0.200778	0.697284
PRTFDC1	2	0.200778	0.697284
PSPC1	2	0.200778	0.697284
RP11-140L24.4	2	0.200778	0.697284
RP11-338E21.1	2	0.200778	0.697284
RP11-474P2.2	2	0.200778	0.697284
RP11-526A4.1	2	0.200778	0.697284
RP11-58E21.3	2	0.200778	0.697284
RP11-662I13.2	2	0.200778	0.697284
RP11-701B16.2	2	0.200778	0.697284
RP11-90P5.2	2	0.200778	0.697284
RP13-314C10.5	2	0.200778	0.697284
RP4-776F14.3	2	0.200778	0.697284
SENP1	2	0.200778	0.697284
SERPINH1	2	0.200778	0.697284
SHE	2	0.200778	0.697284
SLCO5A1	2	0.200778	0.697284
SOS1	2	0.200778	0.697284
SRPK2	2	0.200778	0.697284
SUN2	2	0.200778	0.697284
TBC1D15	2	0.200778	0.697284
TSC22D1	2	0.200778	0.697284
TYROBP	2	0.200778	0.697284
WIPI1	2	0.200778	0.697284
ZBTB7B	2	0.200778	0.697284
ZNF462	2	0.200778	0.697284
GNAQ	20	0.20181	0.695057
ZNF710	9	0.205656	0.686858
C12orf61	4	0.207332	0.683333
EFCAB5	4	0.207332	0.683333
INPP5B	4	0.207332	0.683333
LIMD1	4	0.207332	0.683333
MOV10L1	4	0.207332	0.683333
RP11-493L12.2	4	0.207332	0.683333
VPS53	4	0.207332	0.683333
WIPI2	4	0.207332	0.683333
TTC7A	8	0.209126	0.679591
ARHGAP35	7	0.211873	0.673925
HPS4	7	0.211873	0.673925
NME7	5	0.212569	0.672501
RP1-187N21.2	5	0.212569	0.672501
SAMSN1	5	0.212569	0.672501
VPS13B	5	0.212569	0.672501
C14orf93	6	0.213359	0.670888
FADS1	6	0.213359	0.670888
MAGIX	6	0.213359	0.670888
PLAC8	11	0.213421	0.670762
COL25A1	15	0.219265	0.65903
CSK	12	0.223486	0.65075
ANKRD12	3	0.23104	0.636313
ATP5G2	3	0.23104	0.636313
C11orf48	3	0.23104	0.636313
C12orf73	3	0.23104	0.636313
CTD-2035E11.3	3	0.23104	0.636313
EPM2A	3	0.23104	0.636313
FLT3	3	0.23104	0.636313
FUT10	3	0.23104	0.636313
GNA15	3	0.23104	0.636313
METAP1D	3	0.23104	0.636313
PJA2	3	0.23104	0.636313
PVT1	3	0.23104	0.636313
RABGGTB	3	0.23104	0.636313
RP11-260O18.1	3	0.23104	0.636313
RP11-297N6.4	3	0.23104	0.636313
RP11-431M7.3	3	0.23104	0.636313
RP11-735B13.1	3	0.23104	0.636313
RP4-717I23.3	3	0.23104	0.636313
SLC43A2	3	0.23104	0.636313
STAG1	3	0.23104	0.636313
STIM2	3	0.23104	0.636313
TRAPPC9	3	0.23104	0.636313
NR1H3	7	0.233515	0.631684
AMPD3	6	0.237395	0.624529
LL22NC03-86G7.1	6	0.237395	0.624529
RP11-420G6.4	6	0.237395	0.624529
CDKN1B	4	0.239043	0.621525
RP11-251A15.4	4	0.239043	0.621525
PTPN3	5	0.239773	0.6202
RP11-702H23.4	5	0.239773	0.6202
CYTIP	9	0.24263	0.615056
LINC00464	9	0.24263	0.615056
TMPRSS3	32	0.245854	0.609323
VAV3	10	0.254015	0.595141
FOXP1	12	0.255329	0.5929
B3GNTL1	7	0.255846	0.592022
ABI1	2	0.256205	0.591412
AC005632.1	2	0.256205	0.591412
AC090587.5	2	0.256205	0.591412
AP4E1	2	0.256205	0.591412
ARID4B	2	0.256205	0.591412
ATP6V1H	2	0.256205	0.591412
BATF	2	0.256205	0.591412
C11orf83	2	0.256205	0.591412
C12orf40	2	0.256205	0.591412
C19orf39	2	0.256205	0.591412
C2orf3	2	0.256205	0.591412
C7orf49	2	0.256205	0.591412
C9orf82	2	0.256205	0.591412
CCDC3	2	0.256205	0.591412
CLDND1	2	0.256205	0.591412
CNTLN	2	0.256205	0.591412
CNTNAP2	2	0.256205	0.591412
CTD-3184A7.4	2	0.256205	0.591412
CTSC	2	0.256205	0.591412
CUEDC1	2	0.256205	0.591412
EGFL7	2	0.256205	0.591412
FAM134A	2	0.256205	0.591412
FAM184A	2	0.256205	0.591412
FCGR2A	2	0.256205	0.591412
FCHO1	2	0.256205	0.591412
FUT7	2	0.256205	0.591412
GGT5	2	0.256205	0.591412
HADHB	2	0.256205	0.591412
HNRNPD	2	0.256205	0.591412
HPS5	2	0.256205	0.591412
KDM5B	2	0.256205	0.591412
LRRC61	2	0.256205	0.591412
MFNG	2	0.256205	0.591412
MUTED-TXNDC5	2	0.256205	0.591412
MYO9B	2	0.256205	0.591412
NEDD4	2	0.256205	0.591412
NLRP2	2	0.256205	0.591412
NOTCH2NL	2	0.256205	0.591412
NUP43	2	0.256205	0.591412
OXR1	2	0.256205	0.591412
PDE4A	2	0.256205	0.591412
PHC3	2	0.256205	0.591412
PLK1S1	2	0.256205	0.591412
POU3F3	2	0.256205	0.591412
PPARD	2	0.256205	0.591412
PRR14L	2	0.256205	0.591412
RNF2	2	0.256205	0.591412
RNF24	2	0.256205	0.591412
RNPEPL1	2	0.256205	0.591412
RP11-108O10.8	2	0.256205	0.591412
RP11-1149O23.3	2	0.256205	0.591412
RP11-159F24.1	2	0.256205	0.591412
RP11-195C7.1	2	0.256205	0.591412
RP11-417O11.5	2	0.256205	0.591412
RP11-458D21.5	2	0.256205	0.591412
RP11-705O24.1	2	0.256205	0.591412
RP1-170O19.2	2	0.256205	0.591412
RP11-84G21.1	2	0.256205	0.591412
RPS6KA3	2	0.256205	0.591412
SEMA6B	2	0.256205	0.591412
SHH	2	0.256205	0.591412
ST18	2	0.256205	0.591412
TESK2	2	0.256205	0.591412
THSD7A	2	0.256205	0.591412
TIMM9	2	0.256205	0.591412
TLK1	2	0.256205	0.591412
TNS4	2	0.256205	0.591412
UIMC1	2	0.256205	0.591412
VAMP2	2	0.256205	0.591412
VPS28	2	0.256205	0.591412
XXbac-BPG249D20.9	2	0.256205	0.591412
ZCCHC6	2	0.256205	0.591412
ZNF804A	2	0.256205	0.591412
MAML3	17	0.258595	0.58738
ABCA7	1	0.260782	0.583723
ABCB10	1	0.260782	0.583723
ABCC3	1	0.260782	0.583723
ABCC5	1	0.260782	0.583723
ABI2	1	0.260782	0.583723
AC002310.2	1	0.260782	0.583723
AC004741.4	1	0.260782	0.583723
AC004854.4	1	0.260782	0.583723
AC004893.11	1	0.260782	0.583723
AC005592.2	1	0.260782	0.583723
AC006378.2	1	0.260782	0.583723
AC007040.7	1	0.260782	0.583723
AC007091.1	1	0.260782	0.583723
AC008697.1	1	0.260782	0.583723
AC008759.1	1	0.260782	0.583723
AC010226.4	1	0.260782	0.583723
AC011343.1	1	0.260782	0.583723
AC012363.4	1	0.260782	0.583723
AC017099.3	1	0.260782	0.583723
AC067959.1	1	0.260782	0.583723
AC068057.2	1	0.260782	0.583723
AC069277.2	1	0.260782	0.583723
AC073321.4	1	0.260782	0.583723
AC087294.2	1	0.260782	0.583723
AC092295.4	1	0.260782	0.583723
AC092295.7	1	0.260782	0.583723
AC093627.9	1	0.260782	0.583723
AC114689.1	1	0.260782	0.583723
AC116351.3	1	0.260782	0.583723
ACSBG1	1	0.260782	0.583723
ADAM11	1	0.260782	0.583723
ADAMTS12	1	0.260782	0.583723
ADAMTSL2	1	0.260782	0.583723
ADARB1	1	0.260782	0.583723
ADCY3	1	0.260782	0.583723
AGAP1	1	0.260782	0.583723
AGBL3	1	0.260782	0.583723
AIG1	1	0.260782	0.583723
AKAP9	1	0.260782	0.583723
AKR1D1	1	0.260782	0.583723
AL137139.2	1	0.260782	0.583723
AL356534.1	1	0.260782	0.583723
AL590365.1	1	0.260782	0.583723
ALDH3B1	1	0.260782	0.583723
ANAPC10	1	0.260782	0.583723
ANKRD13C	1	0.260782	0.583723
ANKRD32	1	0.260782	0.583723
ANKS3	1	0.260782	0.583723
ANKS6	1	0.260782	0.583723
ANPEP	1	0.260782	0.583723
AP000295.7	1	0.260782	0.583723
AP001059.5	1	0.260782	0.583723
APBA2	1	0.260782	0.583723
APLP2	1	0.260782	0.583723
APOBEC3B	1	0.260782	0.583723
ARG2	1	0.260782	0.583723
ARHGAP8	1	0.260782	0.583723
ARHGEF26	1	0.260782	0.583723
ARL2BP	1	0.260782	0.583723
ARMCX3-AS1	1	0.260782	0.583723
ASTN2	1	0.260782	0.583723
ATP12A	1	0.260782	0.583723
ATP2B1	1	0.260782	0.583723
ATP5J2-PTCD1	1	0.260782	0.583723
BAG1	1	0.260782	0.583723
BBS9	1	0.260782	0.583723
BCL11A	1	0.260782	0.583723
BEND6	1	0.260782	0.583723
BHLHE40	1	0.260782	0.583723
BLCAP	1	0.260782	0.583723
BRD8	1	0.260782	0.583723
BRWD1-IT2	1	0.260782	0.583723
BTBD9	1	0.260782	0.583723
BVES	1	0.260782	0.583723
C10orf95	1	0.260782	0.583723
C12orf51	1	0.260782	0.583723
C14orf101	1	0.260782	0.583723
C14orf28	1	0.260782	0.583723
C15orf26	1	0.260782	0.583723
C16orf88	1	0.260782	0.583723
C17orf58	1	0.260782	0.583723
C17orf97	1	0.260782	0.583723
C19orf47	1	0.260782	0.583723
C1orf183	1	0.260782	0.583723
C1orf190	1	0.260782	0.583723
C2	1	0.260782	0.583723
C20orf111	1	0.260782	0.583723
C22orf40	1	0.260782	0.583723
C2orf16	1	0.260782	0.583723
C4orf29	1	0.260782	0.583723
C6orf52	1	0.260782	0.583723
C6orf62	1	0.260782	0.583723
C6orf64	1	0.260782	0.583723
C7orf64	1	0.260782	0.583723
C8orf74	1	0.260782	0.583723
C9orf147	1	0.260782	0.583723
C9orf148	1	0.260782	0.583723
C9orf9	1	0.260782	0.583723
CACNB3	1	0.260782	0.583723
CACNG2	1	0.260782	0.583723
CAND1	1	0.260782	0.583723
CAPZA2	1	0.260782	0.583723
CARD16	1	0.260782	0.583723
CARD17	1	0.260782	0.583723
CASP9	1	0.260782	0.583723
CATSPER1	1	0.260782	0.583723
CBR3	1	0.260782	0.583723
CBY3	1	0.260782	0.583723
CCDC125	1	0.260782	0.583723
CCDC134	1	0.260782	0.583723
CCDC138	1	0.260782	0.583723
CCDC41	1	0.260782	0.583723
CCDC62	1	0.260782	0.583723
CCNO	1	0.260782	0.583723
CCNT2	1	0.260782	0.583723
CCP110	1	0.260782	0.583723
CD80	1	0.260782	0.583723
CDC25C	1	0.260782	0.583723
CDCA7	1	0.260782	0.583723
CDH12	1	0.260782	0.583723
CDK10	1	0.260782	0.583723
CDKN2B	1	0.260782	0.583723
CEP85	1	0.260782	0.583723
CERS5	1	0.260782	0.583723
CES2	1	0.260782	0.583723
CFLAR-AS1	1	0.260782	0.583723
CHCHD7	1	0.260782	0.583723
CLASRP	1	0.260782	0.583723
CLCC1	1	0.260782	0.583723
CLEC12A	1	0.260782	0.583723
CLEC1A	1	0.260782	0.583723
CLIP3	1	0.260782	0.583723
CLMN	1	0.260782	0.583723
CLYBL	1	0.260782	0.583723
CMKLR1	1	0.260782	0.583723
CNBD1	1	0.260782	0.583723
CNNM2	1	0.260782	0.583723
COCH	1	0.260782	0.583723
COG8	1	0.260782	0.583723
COL27A1	1	0.260782	0.583723
COL8A1	1	0.260782	0.583723
COL9A2	1	0.260782	0.583723
COQ10B	1	0.260782	0.583723
COQ4	1	0.260782	0.583723
CREB1	1	0.260782	0.583723
CREBZF	1	0.260782	0.583723
CRNKL1	1	0.260782	0.583723
CRTC2	1	0.260782	0.583723
CRYM-AS1	1	0.260782	0.583723
CSMD2	1	0.260782	0.583723
CTB-118N6.3	1	0.260782	0.583723
CTD-2251F13.1	1	0.260782	0.583723
CTD-2339L15.1	1	0.260782	0.583723
CTD-2509G16.5	1	0.260782	0.583723
CTPS	1	0.260782	0.583723
CYP4B1	1	0.260782	0.583723
CYP51A1	1	0.260782	0.583723
DCAF7	1	0.260782	0.583723
DCDC1	1	0.260782	0.583723
DCDC5	1	0.260782	0.583723
DDX10	1	0.260782	0.583723
DDX28	1	0.260782	0.583723
DHCR24	1	0.260782	0.583723
DHDDS	1	0.260782	0.583723
DICER1-AS	1	0.260782	0.583723
DIDO1	1	0.260782	0.583723
DISP1	1	0.260782	0.583723
DNAJB5	1	0.260782	0.583723
DONSON	1	0.260782	0.583723
DPP6	1	0.260782	0.583723
DPP9	1	0.260782	0.583723
DSG2	1	0.260782	0.583723
DUS2L	1	0.260782	0.583723
DVL2	1	0.260782	0.583723
DYNC1I2	1	0.260782	0.583723
DYNC1LI1	1	0.260782	0.583723
EFHA1	1	0.260782	0.583723
EFHC1	1	0.260782	0.583723
EGLN1	1	0.260782	0.583723
EIF4EBP2	1	0.260782	0.583723
ELK1	1	0.260782	0.583723
ENG	1	0.260782	0.583723
ENO2	1	0.260782	0.583723
ERBB4	1	0.260782	0.583723
ERCC3	1	0.260782	0.583723
ERLEC1	1	0.260782	0.583723
ERO1LB	1	0.260782	0.583723
ERP29	1	0.260782	0.583723
FADD	1	0.260782	0.583723
FAM108B1	1	0.260782	0.583723
FAM114A2	1	0.260782	0.583723
FAM134C	1	0.260782	0.583723
FAM168B	1	0.260782	0.583723
FAM19A1	1	0.260782	0.583723
FAM59A	1	0.260782	0.583723
FAM66B	1	0.260782	0.583723
FAM76B	1	0.260782	0.583723
FANK1	1	0.260782	0.583723
FASTKD3	1	0.260782	0.583723
FBN2	1	0.260782	0.583723
FBXO9	1	0.260782	0.583723
FHDC1	1	0.260782	0.583723
FHL2	1	0.260782	0.583723
FKBPL	1	0.260782	0.583723
FRMD3	1	0.260782	0.583723
FRMPD4	1	0.260782	0.583723
FXC1	1	0.260782	0.583723
FXN	1	0.260782	0.583723
GALT	1	0.260782	0.583723
GCFC1	1	0.260782	0.583723
GCH1	1	0.260782	0.583723
GJC1	1	0.260782	0.583723
GLIS2	1	0.260782	0.583723
GNRH2	1	0.260782	0.583723
GOLGA1	1	0.260782	0.583723
GPM6A	1	0.260782	0.583723
GPM6B	1	0.260782	0.583723
GPR132	1	0.260782	0.583723
GPR84	1	0.260782	0.583723
GRID1	1	0.260782	0.583723
GRIK4	1	0.260782	0.583723
GRSF1	1	0.260782	0.583723
GSK3A	1	0.260782	0.583723
GTF2F1	1	0.260782	0.583723
HBXIP	1	0.260782	0.583723
HCG18	1	0.260782	0.583723
HCST	1	0.260782	0.583723
HEATR4	1	0.260782	0.583723
HECTD1	1	0.260782	0.583723
HERC4	1	0.260782	0.583723
HES1	1	0.260782	0.583723
HES7	1	0.260782	0.583723
HEXB	1	0.260782	0.583723
HIATL1	1	0.260782	0.583723
HIST4H4	1	0.260782	0.583723
HM13	1	0.260782	0.583723
HM13-AS1	1	0.260782	0.583723
HMGN3	1	0.260782	0.583723
HRH4	1	0.260782	0.583723
HSPG2	1	0.260782	0.583723
HUNK	1	0.260782	0.583723
IAH1	1	0.260782	0.583723
ICAM5	1	0.260782	0.583723
IDH3A	1	0.260782	0.583723
IGHMBP2	1	0.260782	0.583723
IL1RN	1	0.260782	0.583723
IL4I1	1	0.260782	0.583723
IL7R	1	0.260782	0.583723
IMPA1	1	0.260782	0.583723
IMPAD1	1	0.260782	0.583723
IPO8	1	0.260782	0.583723
ITGAE	1	0.260782	0.583723
KB-1995A5.13	1	0.260782	0.583723
KBTBD6	1	0.260782	0.583723
KCNB2	1	0.260782	0.583723
KCND2	1	0.260782	0.583723
KCNIP1	1	0.260782	0.583723
KCNJ3	1	0.260782	0.583723
KIF20A	1	0.260782	0.583723
KIF21B	1	0.260782	0.583723
KIF23	1	0.260782	0.583723
KLC2	1	0.260782	0.583723
KRAS	1	0.260782	0.583723
KRIT1	1	0.260782	0.583723
LARS2	1	0.260782	0.583723
LGMN	1	0.260782	0.583723
LIN37	1	0.260782	0.583723
LINC00475	1	0.260782	0.583723
LNP1	1	0.260782	0.583723
LOXL2	1	0.260782	0.583723
LPAR3	1	0.260782	0.583723
LRP11	1	0.260782	0.583723
LRRC41	1	0.260782	0.583723
LTBP1	1	0.260782	0.583723
LYRM5	1	0.260782	0.583723
LYSMD1	1	0.260782	0.583723
LZTFL1	1	0.260782	0.583723
MAGED1	1	0.260782	0.583723
[truncated: 29,019 more rows]
