# Supplementary material for: MARCH6 and TRC8 facilitate the quality control of cytosolic and tail‐anchored proteins
Source: EMBO Rep. 2018 Mar 8;19(5):e45603. doi: 10.15252/embr.201745603 (PMC5934766; doi:10.15252/embr.201745603)
Supplement: Supplementary file 3 — Dataset EV2 [file EMBR-19-e45603-s003.xlsx]

## Sheet: Sheet1
Dataset EV2: E2 Enzymes identified in the HeLa CRISPR genetic screen. List of E2 enzymes identified in the HeLa screen using the mCherry-CL1 reporter in UBE2G2 null cells. Genes ranked according to the enrichment for sgRNA insertions compared to controls.
id	pos|p-value	pos|fdr
UBE2J2	1.2949e-06	0.00495
UBE2D3	0.00015876	0.112395
UBE2K	0.0002867	0.166067
UBE2Q1	0.0058906	0.627127
UBE2O	0.012599	0.721038
UBE2T	0.024098	0.81954
UBE2U	0.059777	0.853673
UBE2D4	0.096906	0.853673
UBE2A	0.1087	0.853673
UBE2QL1	0.14266	0.853673
UBE2L6	0.1538	0.853673
UBE2N	0.19532	0.853673
SCUBE2	0.22495	0.853673
UBE2V1	0.23379	0.853673
UBE2D2	0.33819	0.853673
UBE2B	0.3832	0.853673
UBE2R2	0.65087	0.853673
UBE2H	0.65087	0.853673
UBE2Q2L	0.65087	0.853673
UBE2E3	0.65087	0.853673
UBE2Z	0.65087	0.853673
UBE2S	0.65087	0.853673
UBE2M	0.65087	0.853673
UBE2G2	0.65087	0.853673
UBE2I	0.65087	0.853673
UBE2L3	0.65087	0.853673
UBE2G1	0.65087	0.853673
UBE2C	0.65087	0.853673
UBE2F	0.85495	0.999972
UBE2E2	0.86465	0.999972
TMEM189-UBE2V1	0.88371	0.999972
UBE2Q2	0.90647	0.999972
UBE2J1	0.9285	0.999972
UBE2E1	0.93742	0.999972
UBE2D1	0.94221	0.999972
UBE2W	0.98804	0.999972
