# Supplementary material for: MARCH6 and TRC8 facilitate the quality control of cytosolic and tail‐anchored proteins
Source: EMBO Rep. 2018 Mar 8;19(5):e45603. doi: 10.15252/embr.201745603 (PMC5934766; doi:10.15252/embr.201745603)
Supplement: Supplementary file 4 — Dataset EV3 [file EMBR-19-e45603-s004.xlsx]

## Sheet: Sheet1
Dataset EV3: TMT mass spectrometry analysis of combined TRC8/MARCH6 null clones compared to control HeLa cells. Proteins that were significantly more abundant in the TRC8/MACRCH6 double Kos (DKO) compared to sole TRC8 or MARCH6 loss are highlighted in yellow.
Accession	Gene ID	Ratio DKO	q-Val_DKO	Ratio MARCH6	Ratio TRC8
P17516	AKR1C4	3.73672	0.000809093	2.76318	2.55852
Q14534	SQLE	2.56307	9.72871e-05	2.28512	0.381567
P36956	SREBF1	2.35404	0.000241342	0.939253	-0.634625
Q12772	SREBF2	2.28519	0.000193349	0.408198	0.521258
Q96QG7	MTMR9	2.26956	0.000809093	1.84166	1.82659
Q9BY50	SEC11C	2.26613	0.00277072	2.42911	0.380717
P33121	ACSL1	2.09027	0.00645911	-0.408361	-1.57062
P13498	CYBA	1.96449	0.000493988	1.39019	-0.791913
Q96AD5	PNPLA2	1.90116	0.000809093	1.37694	-0.560464
Q53FV1	ORMDL2	1.89804	0.000809093	0.668245	-0.179732
Q86W74	ANKRD46	1.70576	0.000809093	2.14639	0.467611
O95633	FSTL3	1.56868	0.00249978	1.57974	1.72045
P78314	SH3BP2	1.50355	0.00991078	1.4289	1.86022
O94808	GFPT2	1.47588	0.0913314	1.26976	0.962833
Q9NQA3	WASH6P	1.46473	0.00317419	0.366908	0.64789
Q8N0U4	FAM185A	1.45084	0.00677377	0.970885	1.28181
Q9BYX4	IFIH1	1.40306	0.196622	1.93052	0.794924
Q9H999	PANK3	1.40064	0.071609	2.13623	0.464233
Q8IW41	MAPKAPK5	1.39583	0.109857	2.48012	1.05812
Q8WV83	SLC35F5	1.37433	0.001518	1.90864	-0.0327397
Q99541	PLIN2	1.34637	0.0144905	1.38749	1.16185
Q8WTS1	ABHD5	1.31878	0.0356119	1.31315	1.21852
Q70Z53	FRA10AC1	1.29421	0.0909438	1.9289	0.764443
Q16790	CA9	1.27729	0.0773549	2.15882	-0.0770257
Q96B45	C10orf32	1.25339	0.024943	-0.256103	0.658717
Q9H6L2	TMEM231	1.21552	0.0270216	1.15861	0.617882
O95568	METTL18	1.20089	0.20738	0.815199	0.817472
P12532	CKMT1A; CKMT1B	1.18946	0.00314068	-0.996301	0.0441664
Q92843	BCL2L2	1.18672	0.153544	1.23461	1.01559
P09601	HMOX1	1.14498	0.00299634	-0.0688946	-0.485466
P20592	MX2	1.13555	0.427071	1.57249	0.42991
Q5H943	CT83	1.12258	0.001518	0.700016	0.211243
Q9BWL3	C1orf43	1.11929	0.0103979	0.884674	0.193857
Q05DH4	FAM160A1	1.10208	0.104024	1.45235	0.486223
Q9BS40	LXN	1.09931	0.0973374	1.49096	-0.360419
Q96G28	CFAP36	1.09827	0.0144905	1.11315	0.608142
Q9NWD8	TMEM248	1.08682	0.266547	0.806194	0.804035
Q9Y241	HIGD1A	1.07471	0.263216	1.36017	1.40701
Q9NXK8	FBXL12	1.06064	0.239337	0.0336802	0.651507
O43196	MSH5	1.03235	0.170882	0.504671	0.294147
Q08043	ACTN3	1.01054	0.201307	1.63631	0.609401
Q8N8N7	PTGR2	1.0089	0.024943	0.506582	0.338726
Q9HAU0	PLEKHA5	1.00293	0.272425	0.339243	1.0107
Q9NQ31	AKIP1	1.00134	0.0105805	0.887993	0.833612
Q8N142	ADSSL1	0.980832	0.0365108	0.776658	-0.832492
Q9Y600	CSAD	0.968986	0.0424108	-0.826226	0.504396
Q96IU4	ABHD14B	0.966391	0.00516518	0.77437	1.27387
P68402	PAFAH1B2	0.965486	0.0224183	1.30703	0.960403
P0DMM9	SULT1A3	0.961259	0.0468165	0.53498	-0.121585
P07738	BPGM	0.959578	0.0304809	0.827089	0.516433
Q9Y4K4	MAP4K5	0.956065	0.0914548	0.361179	0.686313
P05161	ISG15	0.955575	0.00883049	2.86975	0.444803
O00635	TRIM38	0.954968	0.059304	0.882022	0.728464
Q96NA2	RILP	0.950802	0.13739	0.934194	0.404303
Q9UJY1	HSPB8	0.941177	0.028867	1.1752	0.766091
P05109	S100A8	0.934996	0.0433173	0.501746	0.708953
O60361	NME2P1	0.933912	0.100047	3.44168	-0.153247
P46020	PHKA1	0.931855	0.0645509	0.667494	0.54538
Q5SGD2	PPM1L	0.927264	0.023462	0.0410827	0.918044
Q8N6L1	KRTCAP2	0.922499	0.123388	0.955448	-0.119591
Q9H7X7	IFT22	0.918064	0.028867	0.583488	0.333872
Q8NCR6	SMRP1	0.916551	0.00991078	0.825006	0.262403
Q8N2G6	ZCCHC24	0.901896	0.035988	-0.403954	-0.167814
P24844	MYL9	0.898115	0.0138232	1.70444	1.28244
P06702	S100A9	0.896995	0.0906828	0.21032	0.183541
Q9UGL1	KDM5B	0.894636	0.276692	0.0241375	0.940265
Q9Y478	PRKAB1	0.894327	0.0402171	0.862854	0.872307
Q6PCD5	RFWD3	0.892115	0.0382304	0.528781	0.744109
Q6UUV9	CRTC1	0.888094	0.230273	0.41426	1.25064
Q8TCD1	C18orf32	0.887128	0.0394877	0.543439	-0.338314
Q9H299	SH3BGRL3	0.881363	0.0382304	1.4237	0.656873
Q9NQY0	BIN3	0.864452	0.076861	0.766377	0.513568
Q86WV6	TMEM173	0.861966	0.0224183	0.434464	-0.907653
Q15274	QPRT	0.859609	0.0108189	0.679279	-0.785132
Q9BR61	ACBD6	0.855491	0.0311531	0.777326	0.650662
Q8NEM7	SUPT20H	0.848047	0.00991078	0.477316	0.369505
Q96GY0	ZC2HC1A	0.845173	0.0105805	-0.129848	0.501598
Q9Y4P1	ATG4B	0.836359	0.0553199	0.612413	0.476788
Q53FT3	C11orf73	0.83214	0.0224183	0.534966	0.570708
P15328	FOLR1	0.830654	0.024943	0.809737	0.0580013
P17707	AMD1	0.829855	0.09247	1.248	1.2224
Q9BTM9	URM1	0.825509	0.216392	0.872461	1.22729
P68363	TUBA1B	0.824819	0.166425	1.21494	1.23973
Q12982	BNIP2	0.823274	0.182399	0.921907	1.93008
Q2TAC2	CCDC57	0.821406	0.828186	1.53898	1.31803
Q9BZE9	ASPSCR1	0.819545	0.028867	0.400258	0.622715
Q96N21	ENTHD2	0.819454	0.15767	0.4765	0.786386
Q7Z309	FAM122B	0.818605	0.024091	-0.259376	-1.05478
Q5J8M3	EMC4	0.810442	0.0826371	0.903774	0.662334
P36952	SERPINB5	0.806102	0.0282443	0.853282	-0.215569
Q9Y3B6	EMC9	0.805746	0.0224183	1.23942	0.0816532
Q2TAM9	TUSC1	0.799975	0.0185198	0.538194	0.784015
O75298	RTN2	0.793489	0.0390285	0.564195	-1.32231
P34949	MPI	0.790081	0.0468165	-0.253312	0.26432
Q16394	EXT1	0.787262	0.131328	0.820472	0.934896
Q8IVD9	NUDCD3	0.786739	0.0577352	0.702704	1.26719
Q9Y320	TMX2	0.783659	0.024943	0.715962	0.067147
Q9BY49	PECR	0.781821	0.0753389	0.0588611	0.26857
O95359	TACC2	0.779932	0.0224183	0.442526	-0.208593
Q01581	HMGCS1	0.779547	0.0144905	0.490421	0.439675
Q99956	DUSP9	0.771273	0.0355165	-0.229418	-0.190213
Q5JPI9	METTL10	0.766707	0.0375481	-0.662693	-0.882483
Q9BZK3	NACAP1	0.765759	0.0396665	0.777015	0.630315
Q8WZA0	LZIC	0.765278	0.0329872	0.857014	0.627515
Q15468	STIL	0.762336	0.0697876	0.482725	0.374436
Q9H6U6	BCAS3	0.761766	0.133545	0.233665	0.0962979
P07992	ERCC1	0.759335	0.122193	0.0113875	0.613349
P35754	GLRX	0.758831	0.0536211	1.08398	1.97856
O95997	PTTG1	0.758095	0.0365108	0.691207	0.415584
Q9NR19	ACSS2	0.747745	0.0138232	0.884621	0.528565
Q9H3K6	BOLA2; BOLA2B	0.743379	0.0121089	0.841486	-0.00341557
O95644	NFATC1	0.741843	0.0365108	0.566905	0.292198
P54750	PDE1A	0.740521	0.165589	-0.0730071	-0.233674
Q9GZP8	IMUP	0.739541	0.024091	1.19424	1.86713
O95336	PGLS	0.738269	0.0293351	0.693507	0.680093
P18847	ATF3	0.737014	0.155678	0.482745	0.7125
Q8TCD5	NT5C	0.731252	0.0348181	0.212378	0.173994
P53778	MAPK12	0.728343	0.176558	-0.218584	-1.29394
Q9HB07	C12orf10	0.726824	0.0114121	0.422891	0.436041
Q86U70	LDB1	0.717585	0.0887555	0.21685	-0.361851
Q8N9B5	JMY	0.717001	0.0479191	0.525689	0.861835
Q9Y3S1	WNK2	0.713643	0.0562655	-0.0595912	0.43491
P07108	DBI	0.713278	0.0284658	-0.677253	0.352893
Q7L8W6	DPH6	0.711976	0.0390915	0.467188	0.767428
Q8WV22	NSMCE1	0.7113	0.0251473	0.247245	1.27111
O00767	SCD	0.706558	0.0394877	0.0521345	-1.12392
Q6PKC3	TXNDC11	0.705772	0.0274043	0.164291	0.257261
P06729	CD2	0.702807	0.0955263	0.197402	0.756847
Q86SQ9	DHDDS	0.69831	0.0144905	0.620491	-0.471038
Q7L266	ASRGL1	0.696034	0.0599581	0.14267	0.506536
P42771	CDKN2A	0.695804	0.0433926	1.30259	0.89339
P14384	CPM	0.694771	0.0700727	-0.589632	-2.66202
Q9NNX1	TUFT1	0.692347	0.0344908	0.466715	1.09112
Q9NVQ4	FAIM	0.69098	0.062809	0.603186	0.810732
P09972	ALDOC	0.689176	0.028592	0.694152	-0.566951
Q8WVD3	RNF138	0.688078	0.128693	0.251112	0.57279
Q8TB05	UBALD1	0.68707	0.142137	1.51561	1.85542
Q6IA69	NADSYN1	0.686722	0.103839	0.166766	0.394806
O43674	NDUFB5	0.684189	0.302889	-0.579216	-0.763664
P30711	GSTT1	0.682479	0.0273728	0.101186	0.662469
Q8WU67	ABHD3	0.680945	0.0646238	0.398092	-0.470597
Q96BN2	TADA1	0.68077	0.34432	0.215535	-0.0317756
P78417	GSTO1	0.679947	0.0274043	0.491448	0.0561965
Q15714	TSC22D1	0.679592	0.113532	0.204078	0.985645
Q9BZ23	PANK2	0.675596	0.0514482	1.03287	0.552806
Q92558	WASF1	0.675538	0.109526	0.142985	0.732368
O75843	AP1G2	0.674062	0.281315	0.234032	0.648985
Q96SB8	SMC6	0.665946	0.0224183	-0.141831	0.965113
Q9Y343	SNX24	0.663661	0.0913314	0.748851	0.814767
Q86WG5	SBF2	0.661879	0.223263	0.247975	0.757515
Q9Y2C2	UST	0.661634	0.071609	0.535762	-0.0216072
Q9BSB4	ATG101	0.661294	0.0365108	1.34542	0.401645
P50995	ANXA11	0.659655	0.024943	0.309557	0.173435
P0CG12	CHTF8	0.659548	0.0868111	-0.132712	-0.117777
Q16626	MEA1	0.659339	0.153089	0.237789	0.464816
Q13085	ACACA	0.65909	0.028867	0.273625	-0.539063
Q15056	EIF4H	0.65804	0.0955377	0.912252	0.748377
P15121	AKR1B1	0.655988	0.0223429	0.613466	-0.122235
Q7L3T8	PARS2	0.655013	0.0384632	0.210541	-0.0574277
P11413	G6PD	0.654502	0.0868259	0.111317	0.133303
Q8NF64	ZMIZ2	0.653195	0.0588243	0.339755	0.810779
Q9BV20	MRI1	0.652425	0.0355386	0.397165	0.319913
Q8WVB3	HEXDC	0.652117	0.0528297	0.580929	0.342898
P48163	ME1	0.650653	0.0456939	0.227483	0.0121088
Q6UXY8	TMC5	0.650608	0.0514816	-0.0693013	-3.34643
P98179	RBM3	0.650261	0.0274043	0.157909	-0.203904
P09913	IFIT2	0.6471	0.0184653	2.28694	-0.3898
Q9UN79	SOX13	0.643771	0.0773549	0.395736	-0.12598
Q96C12	ARMC5	0.643424	0.317586	1.48967	1.64158
Q9NQ48	LZTFL1	0.642477	0.0563009	0.626069	1.06869
Q13137	CALCOCO2	0.642277	0.0433173	0.953174	0.198124
O43435	TBX1	0.641799	0.024091	0.390963	0.887482
Q8IYS1	PM20D2	0.641153	0.0627943	0.510853	0.776572
P07741	APRT	0.640395	0.0569469	0.661422	0.487942
P48745	NOV	0.639665	0.0563009	2.56069	1.04084
Q9BY32	ITPA	0.637619	0.0438946	0.553698	0.150583
Q9BXC9	BBS2	0.637542	0.0390915	-0.271113	-0.115824
Q9NR80	ARHGEF4	0.637201	0.0593792	0.737553	0.443175
P37268	FDFT1	0.63686	0.0421849	0.308456	-0.269386
P58005	SESN3	0.63648	0.0625366	0.724417	1.16668
Q9UKF7	PITPNC1	0.634833	0.0668862	0.184406	0.561165
Q53S58	TMEM177	0.633745	0.0603713	-0.540163	0.175327
Q2TAZ0	ATG2A	0.631795	0.148782	0.445294	0.214879
Q9NPA3	MID1IP1	0.631143	0.0385126	0.544803	-0.753926
P24386	CHM	0.630333	0.0517545	0.240057	0.403543
Q9BRF8	CPPED1	0.630225	0.0365108	0.379526	0.983889
O75143	ATG13	0.629484	0.0365108	0.223088	0.379582
P55957	BID	0.629109	0.076861	0.828189	0.0446818
Q9UF56	FBXL17	0.628902	0.131328	0.128422	1.10556
Q8N461	FBXL16	0.62565	0.108914	-1.22897	-0.106844
P58546	MTPN	0.623728	0.157459	0.53923	0.0490452
Q6XUX3	DSTYK	0.621905	0.0639265	0.561584	0.815532
P62841	RPS15	0.621573	0.435855	1.21721	1.11855
P02511	CRYAB	0.621201	0.0810186	0.640964	0.59636
P30291	WEE1	0.617972	0.411677	0.424452	0.888265
Q9H8W3	FAM204A	0.616355	0.310711	0.807515	0.916821
O75884	RBBP9	0.615783	0.0859852	0.973132	0.676285
Q00722	PLCB2	0.615242	0.499774	0.995253	0.809591
Q9NYR9	NKIRAS2	0.614817	0.0935593	0.809035	1.01831
Q9GZP4	PITHD1	0.614332	0.265742	0.827695	0.318941
Q96CF2	CHMP4C	0.613378	0.28305	1.33084	1.05938
Q96H20	SNF8	0.612701	0.163851	0.770948	0.782721
P30305	CDC25B	0.612235	0.254822	0.246169	0.14028
O95989	NUDT3	0.609896	0.0396665	0.560151	0.592647
O60888	CUTA	0.608717	0.0356119	0.551896	0.661178
Q8IYR2	SMYD4	0.608312	0.114479	0.398028	0.0296337
P17174	GOT1	0.608068	0.0224183	0.337492	-0.103517
O60927	PPP1R11	0.607835	0.249232	0.373477	0.541643
A6NDU8	C5orf51	0.606532	0.0744537	0.492841	0.839528
Q15759	MAPK11	0.605415	0.123388	0.613107	0.187484
Q16890	TPD52L1	0.605079	0.0274043	1.13923	-0.246727
Q8TBA6	GOLGA5	0.604654	0.021309	0.589909	0.489511
P52565	ARHGDIA	0.603917	0.0279083	0.549934	0.330113
Q9BV29	C15orf57	0.603856	0.378777	0.329614	0.483663
O75113	N4BP1	0.603109	0.140826	0.9326	0.358105
Q5SNV9	C1orf167	0.602995	0.0895178	-0.266452	-0.0131758
P14324	FDPS	0.602809	0.021309	0.483512	-0.0824142
Q9BWH2	FUNDC2	0.601638	0.0251473	0.858509	0.341453
Q12893	TMEM115	0.601151	0.0978108	0.237852	0.695895
Q6UW68	TMEM205	0.600053	0.0375481	0.308948	0.61327
Q86YV5	SGK223	0.59965	0.132292	0.204657	0.676721
Q6NTF9	RHBDD2	0.5982	0.0418474	-0.550476	-0.123463
A7KAX9	ARHGAP32	0.596633	0.213107	1.13759	1.67353
P19623	SRM	0.595929	0.0375481	0.749525	0.724227
Q49AR2	C5orf22	0.595736	0.116355	0.653152	1.06061
P13647	KRT5	0.595119	0.333691	-0.323243	0.265457
Q8TEV9	SMCR8	0.59321	0.144505	0.514911	0.207898
P00374	DHFR	0.592821	0.0258213	0.292783	-0.521593
P00813	ADA	0.590087	0.0973374	0.706938	0.74594
P04183	TK1	0.589739	0.057248	0.610934	-0.0972862
Q9ULI2	RIMKLB	0.589101	0.233004	0.0628496	0.690595
P36639	NUDT1	0.588094	0.028867	0.740006	0.469755
Q14680	MELK	0.586962	0.151505	0.320134	0.302421
Q07812	BAX	0.58636	0.040562	0.236904	0.751335
Q9Y385	UBE2J1	0.585778	0.0552934	0.453264	0.363899
P63313	TMSB10	0.585553	0.0973374	0.895467	0.493578
Q96BD8	SKA1	0.585451	0.0491191	0.226366	0.479212
P30838	ALDH3A1	0.582349	0.0433926	-0.558012	-0.764479
Q9Y4P8	WIPI2	0.582215	0.0649918	0.362132	0.449509
Q9ULJ6	ZMIZ1	0.581829	0.260257	0.541589	0.363375
Q96MG7	NDNL2	0.580991	0.024943	-0.276432	1.03923
Q2TAA2	IAH1	0.579375	0.0443874	0.462075	0.70521
Q14019	COTL1	0.579172	0.0845346	0.723909	0.64662
O43665	RGS10	0.577623	0.134228	0.611497	0.2162
Q9NS18	GLRX2	0.5776	0.0700167	0.754479	0.251096
P53602	MVD	0.576913	0.0639121	0.681085	0.798155
Q15517	CDSN	0.575532	0.448337	-0.270351	0.159185
Q86XA9	HEATR5A	0.574251	0.0609987	0.343118	0.417248
Q04695	KRT17	0.574089	0.081433	3.36601	3.79648
O95751	LDOC1	0.573804	0.0332067	-0.321111	-0.917702
O43157	PLXNB1	0.571133	0.180176	0.523413	-0.0264155
Q86WU2	LDHD	0.571128	0.569759	1.17759	-0.428176
Q8WUA7	TBC1D22A	0.570481	0.0935593	0.663243	-0.0261361
Q8N5C7	DTWD1	0.570138	0.0744537	0.26834	0.930777
P30086	PEBP1	0.569063	0.0378206	0.77162	0.461866
Q96RG2	PASK	0.567813	0.135386	0.480956	0.474846
Q15633	TARBP2	0.566698	0.023462	0.58353	0.233013
Q99598	TSNAX	0.566218	0.105742	0.653005	0.604879
Q9HA65	TBC1D17	0.564355	0.0282443	0.372274	0.728531
Q99962	SH3GL2	0.56373	0.0586764	0.177335	0.4528
Q13541	EIF4EBP1	0.563571	0.149159	0.594575	0.74646
Q9H9V9	JMJD4	0.563309	0.148447	1.37745	1.07444
O00458	IFRD1	0.56313	0.125522	1.89334	1.97084
Q86TI2	DPP9	0.562989	0.028867	0.382117	0.904213
P35813	PPM1A	0.562055	0.105911	0.286269	0.638478
P06396	GSN	0.561599	0.0540522	0.686982	0.435141
Q13907	IDI1	0.560651	0.0355386	0.746948	0.0243852
Q53EL6	PDCD4	0.560134	0.0456939	-0.810397	-0.933803
P30566	ADSL	0.559641	0.0292957	0.331757	-0.153361
Q16881	TXNRD1	0.559619	0.0599581	0.152107	0.333697
Q8TCA0	LRRC20	0.558321	0.130704	0.234771	-0.00385865
O14684	PTGES	0.558171	0.0457881	0.559967	0.0299865
Q14393	GAS6	0.55715	0.0336412	0.576003	1.31372
Q96GX5	MASTL	0.556534	0.0924421	0.351875	0.469624
P45984	MAPK9	0.556513	0.035381	0.710178	0.0342247
Q9NWL6	ASNSD1	0.554359	0.203024	1.00785	0.210322
O43295	SRGAP3	0.554295	0.0511184	0.278096	0.306563
P23610	F8A1; F8A2; F8A3	0.552519	0.483886	0.673799	0.606747
Q8N335	GPD1L	0.552254	0.386549	0.331635	0.63059
O00154	ACOT7	0.55169	0.0356119	0.622689	0.337751
Q9H477	RBKS	0.550743	0.0390285	0.372159	-0.556677
Q00535	CDK5	0.549089	0.0828994	0.426034	0.993843
Q8TE77	SSH3	0.545477	0.0563009	0.775375	0.654673
Q9NRG1	PRTFDC1	0.544536	0.0385126	0.114447	-0.288069
Q5T013	HYI	0.544005	0.183167	0.540076	0.882696
P49327	FASN	0.543642	0.0365108	0.71096	-0.313455
Q8N2G8	GHDC	0.541895	0.025247	0.22248	0.582471
Q86V21	AACS	0.541837	0.032002	0.640755	-0.0468592
Q8N5M4	TTC9C	0.540538	0.05738	0.300246	0.596927
Q6UW78	UQCC3	0.539592	0.314186	-0.755702	0.373229
O95260	ATE1	0.539591	0.0634037	0.227731	0.066817
P28370	SMARCA1	0.538466	0.0384632	-0.550383	-0.121847
Q9Y3L5	RAP2C	0.537533	0.282192	0.477536	0.0962651
P49447	CYB561	0.536831	0.517515	0.40198	0.374419
Q9NZ43	USE1	0.53645	0.0461639	0.102453	0.463756
P40261	NNMT	0.536069	0.0514482	1.59716	0.47449
Q5EBL8	PDZD11	0.535431	0.044732	-0.0252164	0.439139
Q8N5S9	CAMKK1	0.533761	0.0502941	0.654099	-0.0612671
O60218	AKR1B10	0.532866	0.0973374	-0.792511	-1.74905
Q8N8Q3	ENDOV	0.532796	0.232254	0.156616	-0.0913239
Q8WXE9	STON2	0.531381	0.0771354	0.580769	1.43136
Q9BZG8	DPH1	0.531229	0.0890748	0.382164	0.0883838
Q9Y244	POMP	0.530824	0.0478105	0.898785	1.56051
Q9NZD2	GLTP	0.527605	0.0292957	0.799255	0.299021
O60664	PLIN3	0.527251	0.0258708	0.694176	0.593537
Q9H0W8	SMG9	0.526909	0.136749	1.08384	0.53448
Q6P3W2	DNAJC24	0.525675	0.0824998	-0.683672	1.09236
Q15583	TGIF1	0.52559	0.0553199	0.338911	0.432187
Q8N9V3	WDSUB1	0.525558	0.0412129	0.215518	-0.118201
Q6P4I2	WDR73	0.52519	0.0464422	0.78222	0.673313
Q9UBK7	RABL2A	0.525174	0.0815556	0.555184	0.187579
Q6NUM9	RETSAT	0.525001	0.0308997	0.451916	-0.0485812
Q15544	TAF11	0.524266	0.05987	0.125252	0.105396
O14925	TIMM23	0.524203	0.136085	0.134241	0.200243
Q7Z4H3	HDDC2	0.522725	0.0518001	0.573861	0.376851
Q6UWJ1	TMCO3	0.52173	0.109593	0.158083	0.842557
O60936	NOL3	0.521343	0.346781	0.523126	0.517011
P27105	STOM	0.520312	0.0518001	-0.186125	-0.471568
Q5T3J3	LRIF1	0.520209	0.265742	0.141919	0.446937
O95562	SFT2D2	0.520016	0.081693	0.577214	0.271
P15374	UCHL3	0.519916	0.0365108	0.51164	0.378824
Q93075	TATDN2	0.51969	0.325469	-1.06353	1.40977
Q14674	ESPL1	0.519078	0.0645509	0.525301	0.137801
Q8TE04	PANK1	0.51851	0.57102	0.596909	0.326124
Q13371	PDCL	0.517303	0.057248	0.1475	0.259807
P08243	ASNS	0.517296	0.070862	0.517137	0.115493
P23743	DGKA	0.516707	0.0826371	0.222727	0.147131
P63027	VAMP2	0.516159	0.139849	0.238154	0.38657
Q96KC8	DNAJC1	0.5157	0.0576243	0.608872	0.428063
Q96KP4	CNDP2	0.514708	0.035381	0.45909	0.164938
Q9BWG6	SCNM1	0.514118	0.204097	0.23823	0.146274
P60059	SEC61G	0.513551	0.036845	0.249121	-0.462679
P29350	PTPN6	0.513214	0.105902	0.25854	-0.224497
P32019	INPP5B	0.511287	0.148782	-0.0281284	-0.0999545
Q8WUN7	UBTD2	0.511255	0.371756	-0.205622	-0.213245
Q3KRA6	C2orf76	0.509649	0.0783692	0.884642	0.99134
Q96CP2	FLYWCH2	0.509534	0.0365108	-0.111536	-0.245046
P13929	ENO3	0.509341	0.0418474	0.309512	-1.04972
Q7LBR1	CHMP1B	0.508623	0.0410312	-0.299668	-0.380381
Q8N122	RPTOR	0.507983	0.0269408	0.158833	-0.148545
O14880	MGST3	0.50782	0.0516573	0.152437	0.317946
Q96AC1	FERMT2	0.50726	0.059177	0.285042	0.700717
O60502	MGEA5	0.507217	0.125103	0.639761	0.502827
O95376	ARIH2	0.506768	0.258761	0.245233	-0.0139468
Q9NX76	CMTM6	0.506476	0.0868111	0.686993	0.98315
Q96G04	EEF2KMT	0.506296	0.505453	1.40312	0.974391
P63000	RAC1	0.506147	0.040562	0.171806	0.523365
P46926	GNPDA1	0.505976	0.0815556	0.348863	0.478138
Q93100	PHKB	0.505203	0.0947249	0.50428	0.412814
O00329	PIK3CD	0.50503	0.0599581	-1.22303	0.989766
Q5VWZ2	LYPLAL1	0.505006	0.0839328	0.275549	0.440432
Q03154	ACY1	0.504808	0.0555991	0.536097	0.801981
Q6P1Q9	METTL2B	0.504704	0.0499108	0.854028	0.418245
Q9Y484	WDR45	0.503173	0.0868259	0.229521	0.706576
Q15126	PMVK	0.502887	0.0599581	0.433554	0.256103
P48147	PREP	0.502652	0.044951	0.243463	0.706207
O43164	PJA2	0.502568	0.332448	0.376356	0.959575
Q5JSL3	DOCK11	0.501921	0.115344	0.810365	-0.330967
Q14432	PDE3A	0.501055	0.0491659	0.265125	-0.651454
Q9H2C2	ARV1	0.498861	0.044951	-0.00515499	-0.0314613
O95772	STARD3NL	0.498777	0.0722144	0.193127	0.112892
Q6UWP8	SBSN	0.498346	0.224016	0.189151	0.271665
Q9NRF2	SH2B1	0.498163	0.150391	1.2787	0.341999
Q969R2	OSBP2	0.497984	0.0777293	1.35455	1.29996
Q5XPI4	RNF123	0.497739	0.0455471	0.295986	0.512523
Q9BUB4	ADAT1	0.497403	0.126006	0.520993	0.604735
Q53H96	PYCRL	0.497239	0.0282443	0.120536	0.0906352
Q9BRT3	MIEN1	0.497047	0.234461	0.529708	0.243429
Q96C23	GALM	0.495799	0.110992	0.360046	-0.0542015
Q15048	LRRC14	0.494554	0.0599581	-0.20865	-0.430866
Q9BQL6	FERMT1	0.494183	0.0393256	0.0662088	-0.13797
Q9H098	FAM107B	0.493945	0.0324789	0.46605	0.334122
Q8IV01	SYT12	0.49361	0.131475	0.238889	-0.218196
Q9H0W9	C11orf54	0.493594	0.0890765	0.234004	0.555803
O95070	YIF1A	0.493584	0.0436607	0.61335	0.857622
Q6UUV7	CRTC3	0.493448	0.0751616	-0.0573982	0.369739
Q8WVZ9	KBTBD7	0.493385	0.242516	-0.599129	0.185472
Q96C90	PPP1R14B	0.492955	0.0979034	0.171403	0.301208
Q16875	PFKFB3	0.492901	0.0976376	0.290378	0.529338
Q8WWW0	RASSF5	0.490862	0.188751	1.48726	-0.0573387
Q5JSH3	WDR44	0.490621	0.059177	0.111598	-0.355584
P52788	SMS	0.490524	0.0983874	1.06346	0.581062
Q9NX05	FAM120C	0.490484	0.103839	0.378995	1.32342
P16083	NQO2	0.490136	0.0628246	0.392066	0.72196
Q03426	MVK	0.489937	0.107909	0.566021	0.644692
P17535	JUND	0.489737	0.091607	0.304483	-0.0836312
Q9BTL3	FAM103A1	0.489249	0.134696	-0.0535303	0.393047
Q96GD0	PDXP	0.488691	0.0438946	0.319449	-0.00948374
P51784	USP11	0.487884	0.0722641	-0.0254066	0.516841
Q9BQC3	DPH2	0.486039	0.180759	1.04901	0.245367
P47224	RABIF	0.48585	0.186001	1.25938	0.0210785
Q9UMX3	BOK	0.485065	0.162757	-0.85862	0.35395
Q96RK4	BBS4	0.48454	0.768998	0.634115	0.179076
Q9HBL8	NMRAL1	0.484029	0.160511	0.784867	0.430404
P30046	DDT	0.483384	0.0655155	0.584868	0.216797
Q06418	TYRO3	0.483326	0.0954493	0.599929	0.169745
Q86TP1	PRUNE	0.482932	0.0935297	0.629987	-0.0615082
P40121	CAPG	0.482316	0.044951	0.901175	0.639268
P36507	MAP2K2	0.482188	0.0923349	0.687225	0.502792
Q9UN36	NDRG2	0.482052	0.10838	0.77664	0.315664
P51668	UBE2D1	0.481087	0.0433173	0.584921	0.652706
P13716	ALAD	0.48108	0.09247	0.418493	0.576277
Q96GS4	C17orf59	0.480651	0.0824998	0.14034	0.120188
Q6NW29	RWDD4	0.479941	0.106042	0.88824	1.22901
O43542	XRCC3	0.479861	0.247707	0.551491	0.848278
Q9UJA3	MCM8	0.479769	0.120746	0.430365	0.531704
Q86WA8	LONP2	0.479659	0.0536211	0.0376879	0.778044
Q96F10	SAT2	0.479539	0.0439477	0.396661	-0.130852
Q8N157	AHI1	0.479164	0.111082	0.302406	0.85716
Q96B36	AKT1S1	0.479098	0.035381	0.407445	0.696656
P04083	ANXA1	0.479006	0.0788011	1.32555	0.913878
Q96CT7	CCDC124	0.478173	0.126407	0.469297	0.83323
Q8WUF8	FAM172A	0.477412	0.0906828	0.110461	0.383164
P26447	S100A4	0.477405	0.0815556	0.883567	0.305377
Q5SRE7	PHYHD1	0.476528	0.185847	0.369524	0.206197
P52209	PGD	0.47619	0.0462751	0.617293	-0.211987
P07205	PGK2	0.475792	0.0394116	0.417154	0.0426967
P30041	PRDX6	0.475005	0.044951	0.447767	0.229523
Q99584	S100A13	0.473618	0.0531747	0.282633	-0.813561
Q96FV2	SCRN2	0.473543	0.259353	0.722928	0.263301
Q16555	DPYSL2	0.47344	0.0985856	0.90255	-0.447002
P09914	IFIT1	0.473005	0.0677496	2.25327	-0.151304
O95149	SNUPN	0.472836	0.23865	0.364394	0.544474
P43487	RANBP1	0.471959	0.0599581	0.418004	0.0538682
Q8WVK7	SKA2	0.471879	0.0761113	0.213406	0.0661379
Q86UB9	TMEM135	0.471484	0.131328	0.230297	-0.252236
Q6ZSR9		0.471356	0.0864425	0.68817	0.923054
P49902	NT5C2	0.470668	0.0563009	0.445631	0.602823
Q9NVX0	HAUS2	0.470665	0.177019	0.43927	0.729824
O60749	SNX2	0.470391	0.0766273	0.185026	0.165009
P63151	PPP2R2A	0.470361	0.190198	0.633395	0.476497
Q9Y2Y0	ARL2BP	0.470326	0.089078	0.825748	0.678179
P14859	POU2F1	0.469236	0.120979	0.206627	0.199692
Q9BYK8	HELZ2	0.469113	0.0976128	0.451171	0.66924
Q9P2P5	HECW2	0.468701	0.0976376	0.618177	-0.427478
P13645	KRT10	0.468212	0.526345	-0.511412	0.37675
Q9UJY5	GGA1	0.467665	0.044732	0.38428	0.0539469
Q96F45	ZNF503	0.46718	0.263081	-1.24813	-0.746058
Q5MNZ6	WDR45B	0.467123	0.268806	0.402815	0.527395
Q8IWT0	ZBTB8OS	0.466407	0.0639479	0.40936	-0.796975
P22061	PCMT1	0.466248	0.106399	0.818796	0.288874
Q9GZN8	C20orf27	0.465778	0.0553199	0.395549	0.346193
Q9HA92	RSAD1	0.465187	0.498787	0.566094	0.710448
Q5ZPR3	CD276	0.464802	0.126205	0.540292	-0.21943
Q13432	UNC119	0.464403	0.114478	0.500212	0.242861
Q5D862	FLG2	0.464269	0.354188	-0.537541	0.209099
P16989	YBX3	0.463713	0.120979	0.886642	0.635276
P54826	GAS1	0.463594	0.0494996	-0.746509	-0.63886
Q96G74	OTUD5	0.46311	0.184836	-0.192938	0.647714
Q06547	GABPB1	0.462825	0.12697	0.408794	0.29769
Q6BDS2	UHRF1BP1	0.462775	0.237537	0.170693	0.0247341
Q9NW97	TMEM51	0.462447	0.332658	0.63553	-1.14023
Q9H8W4	PLEKHF2	0.461819	0.0935297	-0.133306	0.556641
Q96EA4	SPDL1	0.461711	0.0912181	0.287649	0.138948
P54259	ATN1	0.461285	0.258761	0.0407712	0.34942
Q8NCW5	APOA1BP	0.460926	0.140356	0.107273	0.342019
P08237	PFKM	0.459886	0.166831	0.465778	0.256688
P31947	SFN	0.459822	0.0440218	0.844169	0.172513
O15116	LSM1	0.458528	0.275104	0.736361	0.696677
Q8WWL2	SPIRE2	0.458489	0.0438946	0.360705	0.854493
Q3LXA3	TKFC	0.45822	0.0421849	0.430471	0.401284
Q71RG4	TMUB2	0.457854	0.0947249	0.192111	-0.0760874
Q9BSL1	UBAC1	0.457762	0.139849	0.523741	0.262093
P13693	TPT1	0.456889	0.136749	0.988837	0.834378
Q93073	SECISBP2L	0.456806	0.453577	0.880139	0.34452
O00418	EEF2K	0.456713	0.0976128	-0.00914902	0.01261
P20073	ANXA7	0.45614	0.0563009	0.586995	0.452034
Q15119	PDK2	0.455867	0.096373	-0.433844	-1.09795
P55327	TPD52	0.455121	0.035988	0.674478	0.411968
Q16798	ME3	0.454766	0.391208	0.654035	0.89187
Q7L7V1	DHX32	0.454714	0.247628	0.995218	0.799146
P28070	PSMB4	0.454643	0.0979803	0.0778268	0.160307
P50225	SULT1A1	0.454548	0.269442	0.323278	-0.441983
Q14353	GAMT	0.452852	0.115344	0.443676	0.256925
Q9NUQ9	FAM49B	0.452829	0.0472475	0.601814	0.0838016
P57737	CORO7	0.452765	0.0856738	0.149618	-0.308155
Q9NWV4	C1orf123	0.452686	0.0773549	0.510292	0.100366
Q14814	MEF2D	0.452241	0.071609	0.223693	-0.506856
Q9NYS0	NKIRAS1	0.450909	0.185045	0.885909	1.2261
P55795	HNRNPH2	0.450503	0.530938	0.00109664	0.518503
Q96S90	LYSMD1	0.450446	0.714735	0.977344	0.779036
Q92562	FIG4	0.450375	0.185847	0.342616	0.210303
Q9NPD8	UBE2T	0.450005	0.105203	0.557974	0.0862268
O15127	SCAMP2	0.449944	0.044732	0.237921	0.41687
Q96FX7	TRMT61A	0.449748	0.12697	0.176624	0.31094
O95749	GGPS1	0.449612	0.136749	0.772384	-0.160369
Q8TF74	WIPF2	0.448967	0.0730323	0.521117	0.351072
Q5D0E6	DALRD3	0.447591	0.149159	0.670238	0.113238
P07311	ACYP1	0.447357	0.176236	0.233788	-0.38293
Q96AJ9	VTI1A	0.447311	0.108914	0.185372	0.300441
Q66K74	MAP1S	0.447282	0.152759	0.355026	0.742434
P00390	GSR	0.447208	0.0491659	0.170662	-0.114805
O95620	DUS4L	0.447007	0.381297	1.00741	0.899502
Q9UBV8	PEF1	0.44662	0.0624853	0.312036	-0.175372
O14879	IFIT3	0.44637	0.0609721	2.25221	-0.292947
Q9HCM7	FBRSL1	0.446338	0.143205	0.389116	0.0884876
Q9P2X3	IMPACT	0.446294	0.0518713	0.378153	0.379877
Q0VDG4	SCRN3	0.445479	0.076861	0.625716	0.344389
O95273	CCNDBP1	0.445256	0.130704	1.06123	0.721252
O95677	EYA4	0.445013	0.199509	-0.141453	0.385911
Q96AN5	TMEM143	0.444858	0.133443	-0.14446	1.07912
Q08357	SLC20A2	0.444782	0.0815556	0.810348	0.368032
O75223	GGCT	0.44474	0.0581914	0.292934	0.560284
Q9NY33	DPP3	0.444559	0.0864425	0.495052	0.54409
Q3ZCW2	LGALSL	0.443908	0.147618	0.688851	0.80397
Q9NQ92	COPRS	0.443862	0.347498	1.3226	0.860699
Q96FL8	SLC47A1	0.443738	0.211877	0.694584	0.6737
Q8IZP0	ABI1	0.443472	0.332624	0.799976	0.418716
O00762	UBE2C	0.443376	0.081693	0.566036	0.954231
Q9H0R4	HDHD2	0.442278	0.212638	0.534732	0.11249
Q9P260	KIAA1468	0.442101	0.106399	0.390634	0.338733
P33908	MAN1A1	0.441823	0.09247	0.240696	0.199886
O95352	ATG7	0.441461	0.0956286	0.402115	0.591669
P20962	PTMS	0.441368	0.184633	0.455709	0.372389
Q16667	CDKN3	0.440737	0.578313	0.438793	1.2957
Q9NUU7	DDX19A	0.440552	0.0670418	0.404142	0.557282
Q9NZ52	GGA3	0.440474	0.0563009	0.410332	0.270542
Q8WUX2	CHAC2	0.439752	0.0985265	-0.0340683	-0.393383
Q99536	VAT1	0.438761	0.116252	0.818494	0.20214
Q92636	NSMAF	0.437684	0.166918	0.199733	0.574313
A8MWL7	TMEM14D	0.436824	0.0511184	-0.191357	0.388026
P55039	DRG2	0.435827	0.0634968	0.579651	0.397288
P20930	FLG	0.435753	0.7155	0.175967	0.33041
P07900	HSP90AA1	0.435538	0.0438946	-0.105824	0.160652
Q53T59	HS1BP3	0.435402	0.0728853	0.190569	0.127183
P40337	VHL	0.43498	0.0976376	0.216621	0.334018
P14174	MIF	0.434951	0.0864425	0.366482	0.350762
Q71F23	CENPU	0.434705	0.453957	-0.104465	0.102144
P29218	IMPA1	0.434581	0.105911	0.796935	-0.00259121
Q8N511	TMEM199	0.43441	0.115379	0.424461	-0.206013
P51817	PRKX	0.433845	0.247669	-0.283585	0.506087
Q8N0X4	CLYBL	0.433812	0.181686	-1.29582	-0.924005
Q9P1Y5	CAMSAP3	0.433617	0.418307	-0.147832	0.378487
Q16222	UAP1	0.43346	0.0868111	0.487085	-0.0772484
Q9P2F9	ZNF319	0.432881	0.133665	0.303434	0.419536
Q8WWH5	TRUB1	0.432829	0.224174	0.324003	0.176148
Q7Z6K5	ARPIN	0.432773	0.0872104	0.247205	0.930325
Q8IWE4	DCUN1D3	0.432604	0.428466	0.903121	1.13163
O60566	BUB1B	0.431783	0.0374482	0.627858	0.538612
Q00537	CDK17	0.431599	0.44402	-0.161406	0.956343
Q9GZZ9	UBA5	0.431544	0.0751456	0.551765	0.593961
P23526	AHCY	0.431527	0.112313	0.325739	0.468264
P47712	PLA2G4A	0.431467	0.0438946	-0.50246	-1.78475
Q8IY45	AMN1	0.431373	0.0853581	0.405895	-0.133916
O95455	TGDS	0.431224	0.159433	0.895513	0.485504
Q9Y2I7	PIKFYVE	0.430864	0.269442	0.276831	-0.228539
P00568	AK1	0.430246	0.0917629	0.758484	0.264923
Q9Y3T6	R3HCC1	0.430183	0.0908762	0.406529	0.00165154
Q05BQ5	MBTD1	0.429267	0.228886	-0.41539	0.48609
Q6DHV7	ADAL	0.42921	0.32815	0.510444	0.972672
Q70J99	UNC13D	0.428278	0.458348	1.01361	0.466376
P09012	SNRPA	0.428102	0.3127	0.14753	0.285808
Q9Y3E7	CHMP3	0.42798	0.241499	0.374709	1.03587
P05455	SSB	0.426976	0.198474	0.217431	0.213967
O14562	UBFD1	0.426397	0.133987	0.578104	0.70225
Q96RV3	PCNX	0.426189	0.0836988	-0.215337	-1.25031
P16333	NCK1	0.426102	0.0411712	0.501715	0.356065
O95433	AHSA1	0.425978	0.0655155	0.115734	0.51153
Q5THJ4	VPS13D	0.425579	0.0479191	0.186017	-0.0104061
Q9P2E3	ZNFX1	0.425492	0.0600384	0.977491	0.537513
Q9H1K0	RBSN	0.424759	0.676911	0.935709	1.1657
O60942	RNGTT	0.424695	0.242272	0.4665	-0.10751
Q9UHD2	TBK1	0.424443	0.0447352	0.352583	0.437955
Q9NVS9	PNPO	0.424268	0.163593	0.363681	0.39627
A6NDG6	PGP	0.423029	0.0697876	0.558811	0.359813
Q9BWH6	RPAP1	0.422747	0.180394	0.379214	0.106325
Q15181	PPA1	0.422509	0.227726	0.78753	0.863666
Q5BJH2	TMEM128	0.422441	0.110046	0.0781036	0.722848
Q92889	ERCC4	0.421383	0.149159	0.374294	0.644883
P18206	VCL	0.420998	0.0581914	1.06986	0.721932
Q01415	GALK2	0.420903	0.0935593	0.163863	-0.164927
Q9BV19	C1orf50	0.420776	0.0756492	0.74613	-0.967791
Q96P48	ARAP1	0.420298	0.0825426	0.256765	0.16482
Q9UKT5	FBXO4	0.420099	0.0767697	0.116475	0.199071
Q9Y5X1	SNX9	0.419875	0.0553199	0.635135	0.699081
Q53FA7	TP53I3	0.41948	0.0536211	-0.0470406	1.30549
Q16850	CYP51A1	0.419414	0.161119	-0.0321681	0.11248
P48637	GSS	0.41915	0.0491257	0.187209	0.272929
P61024	CKS1B	0.419014	0.044951	0.60028	0.233748
P54725	RAD23A	0.418934	0.133037	0.78197	0.673792
Q9H1Z4	WDR13	0.418721	0.071609	0.60898	0.400393
P08133	ANXA6	0.418652	0.122964	0.309902	-0.100947
P24666	ACP1	0.418219	0.0877944	0.303815	0.62908
P48506	GCLC	0.417943	0.100415	0.528019	0.449633
P04080	CSTB	0.417871	0.0609987	0.675125	0.250921
Q9UMY4	SNX12	0.417859	0.0691458	0.673296	0.195029
O00625	PIR	0.41749	0.0767697	-0.0567028	-0.0264811
P62328	TMSB4X	0.417337	0.109025	0.963427	0.340343
O96007	MOCS2	0.416994	0.216709	-0.585702	0.253411
Q2M296	MTHFSD	0.416973	0.0518001	0.261338	0.346151
P53999	SUB1	0.416159	0.0705946	0.212845	0.623077
O75971	SNAPC5	0.41588	0.180421	0.522691	0.286154
P60484	PTEN	0.415857	0.0985856	0.427211	0.501099
P15104	GLUL	0.415207	0.127313	0.113903	0.147231
Q8NFF5	FLAD1	0.414904	0.112313	0.205501	-0.0276872
Q9ULT8	HECTD1	0.414326	0.0756242	0.49069	0.629604
Q96GX9	APIP	0.413659	0.116029	0.900502	0.617766
Q9NVX2	NLE1	0.413294	0.0697876	0.18116	0.13689
Q709C8	VPS13C	0.413257	0.0536211	0.475268	0.672229
Q9Y285	FARSA	0.413069	0.0908762	0.314737	0.311012
Q15392	DHCR24	0.412806	0.070862	0.00838948	-0.48404
O75351	VPS4B	0.412608	0.050496	0.395583	0.248637
Q96RT8	TUBGCP5	0.412501	0.116191	0.13757	0.395468
Q99828	CIB1	0.412169	0.130704	0.219327	-0.0408848
Q9H469	FBXL15	0.411969	0.247961	0.381021	-0.175739
Q9UJJ7	RPUSD1	0.411918	0.0581914	0.58281	0.674229
Q86W34	AMZ2	0.411325	0.0935593	0.0397642	0.278111
P08069	IGF1R	0.411232	0.0597877	0.512268	0.686647
Q9BZE2	PUS3	0.409958	0.271852	0.526948	0.228951
Q9HB71	CACYBP	0.409812	0.113378	0.470038	-0.0425506
Q8NCW6	GALNT11	0.409263	0.182169	-0.228826	-0.0158983
Q13495	MAMLD1	0.408831	0.515081	0.192193	0.274739
Q86TG7	PEG10	0.408646	0.0528297	-0.23024	-0.572379
Q9H6E5	TUT1	0.408636	0.136749	0.232863	-0.387786
Q96P63	SERPINB12	0.40846	0.361409	-0.0495028	0.224178
P47755	CAPZA2	0.408453	0.044951	0.317311	-0.341365
P15559	NQO1	0.408363	0.0628246	-0.406775	0.671026
Q9BW83	IFT27	0.408251	0.14889	0.365761	0.176654
Q9ULX9	MAFF	0.408161	0.461374	2.36663	2.17166
O43924	PDE6D	0.408129	0.112027	0.88125	0.418261
P55211	CASP9	0.407897	0.183513	-0.159699	-0.620142
Q8TBK6	ZCCHC10	0.407511	0.24606	0.417997	0.143183
Q9BUW7	C9orf16	0.40736	0.299667	0.0488687	0.274297
P63146	UBE2B	0.407342	0.168124	-0.546401	0.601265
Q7Z569	BRAP	0.406752	0.113124	0.414147	0.197414
Q8IX04	UEVLD	0.406742	0.0576243	0.381207	0.0466127
P32321	DCTD	0.406577	0.185045	0.848222	0.858102
Q7Z5Y7	KCTD20	0.406035	0.144505	0.412054	0.176751
Q9BY43	CHMP4A	0.406019	0.0593792	0.0988887	0.328631
P18440	NAT1	0.405756	0.265742	0.650163	1.1683
Q96FQ6	S100A16	0.405252	0.147618	0.679964	-0.0652558
O95671	ASMTL	0.405246	0.173339	0.376504	-0.475006
Q14185	DOCK1	0.405143	0.0755088	0.116811	-0.107767
Q9Y3B1	SLMO2	0.405122	0.274686	0.215619	-0.0384062
P61011	SRP54	0.405087	0.0773549	0.385715	0.878222
O43432	EIF4G3	0.405013	0.129494	0.218565	0.311917
Q5XG87	PAPD7	0.404859	0.357234	0.717181	0.603967
Q9H9Y4	GPN2	0.404533	0.481451	0.257784	0.144478
P51530	DNA2	0.404407	0.165589	0.262446	0.167995
Q8N196	SIX5	0.404372	0.180144	0.0528672	0.198931
Q9NR46	SH3GLB2	0.403928	0.0644171	0.384068	0.364439
Q9Y6W5	WASF2	0.403743	0.0506165	0.57012	0.191311
Q6RW13	AGTRAP	0.403329	0.0946952	-0.00105757	0.275022
Q9Y2B2	PIGL	0.403286	0.207289	0.194366	0.0135667
P84022	SMAD3	0.403137	0.839536	0.747706	0.86101
Q9NVM4	PRMT7	0.402334	0.057357	0.621377	0.473553
Q8NDD1	C1orf131	0.401854	0.256815	0.140753	0.135385
Q12980	NPRL3	0.401617	0.10396	0.641113	0.464764
Q15554	TERF2	0.401565	0.0869402	-0.378623	-0.435335
O95396	MOCS3	0.401145	0.219247	0.207953	0.85052
Q9BUB5	MKNK1	0.401055	0.147618	0.455822	-0.469899
P55263	ADK	0.400344	0.0586764	0.610047	0.10653
Q0VDF9	HSPA14	0.400341	0.0563009	0.345227	0.338377
Q9GZM8	NDEL1	0.400331	0.109526	0.705473	-0.258265
Q8TB36	GDAP1	0.400158	0.104221	-1.09173	0.0413926
Q7Z4S6	KIF21A	0.400055	0.0506165	0.233534	0.256473
P05187	ALPP	0.399359	0.0815556	0.313626	1.50293
P42773	CDKN2C	0.399347	0.177087	0.333329	-0.0989906
Q9UMR2	DDX19B	0.399219	0.67278	0.830244	0.646196
Q9Y342	PLLP	0.398131	0.226746	0.299967	0.556019
Q9UK99	FBXO3	0.397675	0.177699	-0.0181628	0.129396
P61960	UFM1	0.397658	0.942903	1.43261	0.465266
Q8NFG4	FLCN	0.397449	0.151453	0.856183	-0.0279812
Q8IWT3	CUL9	0.39734	0.298811	0.22845	0.450313
Q9NXX6	NSMCE4A	0.39729	0.0726256	-0.74917	0.84299
Q9NW75	GPATCH2	0.396785	0.388735	0.772265	-0.56824
Q86W56	PARG	0.396737	0.131475	0.232279	0.523481
Q5T5C0	STXBP5	0.396359	0.0815556	0.281426	0.897434
Q9UJY4	GGA2	0.396331	0.070862	0.183186	-0.354985
P17655	CAPN2	0.396191	0.17827	1.18146	0.505233
Q96DT7	ZBTB10	0.396061	0.806322	0.640933	0.35612
Q9NVX7	KBTBD4	0.39594	0.180759	-0.148911	-0.371697
O94903	PROSC	0.395822	0.145044	0.434829	0.328736
P98170	XIAP	0.395704	0.0512274	0.227669	0.335126
P49588	AARS	0.395389	0.0956241	0.270926	0.0151648
O60239	SH3BP5	0.395323	0.329808	0.178399	0.136363
Q5VW32	BROX	0.395181	0.0935593	0.188762	-0.0339812
Q15843	NEDD8	0.394904	0.254822	0.347014	0.982258
O43353	RIPK2	0.394587	0.153089	0.650931	0.47885
Q99829	CPNE1	0.394049	0.071609	0.323471	0.427233
Q92905	COPS5	0.393842	0.0536211	0.388921	0.0520891
Q6GMV2	SMYD5	0.393696	0.391516	0.573451	0.138134
Q96J01	THOC3	0.393663	0.580034	0.102019	0.29823
Q9Y3D8	AK6	0.393378	0.265742	0.637475	0.65995
Q9UI14	RABAC1	0.393348	0.247381	0.111074	0.343153
Q96KN1	FAM84B	0.393336	0.458728	-0.118063	0.528924
P29401	TKT	0.393261	0.0609721	-0.266613	-0.245276
A6NHX0	GATSL2	0.393056	0.0976376	-0.136154	-0.239219
Q13404	UBE2V1	0.392648	0.245139	0.724871	0.577766
Q16644	MAPKAPK3	0.39261	0.138702	0.434056	0.837252
Q00169	PITPNA	0.392499	0.0935593	-0.079811	0.146442
P52564	MAP2K6	0.392478	0.126394	0.274551	0.161622
Q9BRX2	PELO	0.392389	0.131328	0.68202	0.513744
P30837	ALDH1B1	0.391976	0.0588243	0.0985871	0.641205
Q13509	TUBB3	0.391761	0.0890032	1.0283	0.455069
O14641	DVL2	0.391084	0.114478	0.359493	0.12184
Q9NRM7	LATS2	0.390321	0.144341	0.715973	1.25439
P48426	PIP4K2A	0.390261	0.121115	0.253743	0.212379
P14672	SLC2A4	0.389787	0.0506165	-0.144281	-0.216224
Q10571	MN1	0.389717	0.347952	-0.0752971	-0.0678992
Q96D71	REPS1	0.389675	0.0655155	0.547461	0.398966
Q99735	MGST2	0.389556	0.975309	0.610596	0.66416
Q03393	PTS	0.389275	0.242241	1.60807	1.3347
P54646	PRKAA2	0.389244	0.212638	0.69698	0.00982089
Q9NPI6	DCP1A	0.389009	0.263204	0.240849	0.463937
O95865	DDAH2	0.388791	0.293334	0.446754	0.454319
P62942	FKBP1A	0.388592	0.405636	1.05774	0.264961
Q96CW6	SLC7A6OS	0.388253	0.0733497	0.582934	0.651688
Q8TEP8	CEP192	0.388176	0.124451	-0.0683902	0.317056
Q9NWM8	FKBP14	0.387747	0.585454	-0.0611371	0.460803
P0DMV8	HSPA1A	0.387235	0.100488	0.582903	0.424698
Q9HCN4	GPN1	0.386988	0.0771354	0.596527	0.162212
Q8N9N8	EIF1AD	0.386983	0.148782	0.757067	0.548545
Q53EZ4	CEP55	0.386692	0.111021	0.564955	0.425565
Q8NEB9	PIK3C3	0.386155	0.0683821	0.38822	0.456798
Q9Y5Z4	HEBP2	0.386149	0.196136	0.614765	0.509519
P31751	AKT2	0.386059	0.150996	0.544894	0.45949
O95409	ZIC2	0.385939	0.444132	-0.253972	0.916078
Q9UJA5	TRMT6	0.385882	0.0778428	0.287825	0.0952534
Q16831	UPP1	0.385702	0.188132	0.911372	0.60512
O60271	SPAG9	0.385575	0.0552934	0.628323	0.109371
Q16773	CCBL1	0.38504	0.124791	0.294456	-0.177711
P30043	BLVRB	0.384836	0.0536211	0.344103	0.40787
P60983	GMFB	0.384563	0.0826371	0.369615	0.332127
O60256	PRPSAP2	0.384278	0.0751616	0.267598	-0.211916
Q96LL9	DNAJC30	0.384217	0.0591352	0.175122	-0.480554
Q14141	SEPT6	0.384137	0.234515	0.153135	-0.357977
O15067	PFAS	0.383364	0.0950826	0.189268	-0.161917
P30408	TM4SF1	0.383364	0.127717	0.482617	0.550893
O76003	GLRX3	0.382804	0.122193	0.806615	0.295213
Q92597	NDRG1	0.382642	0.0904678	1.51217	0.736744
Q9UPZ3	HPS5	0.381939	0.163301	0.52513	0.589624
P25311	AZGP1	0.381919	0.464047	-0.166907	0.417253
Q9Y5P6	GMPPB	0.381854	0.111082	0.325431	0.524007
Q8TE68	EPS8L1	0.381848	0.150547	0.785789	0.347095
Q3B7T1	EDRF1	0.381455	0.180144	0.55095	0.212952
Q15628	TRADD	0.381139	0.0985379	0.738939	0.608989
Q96BW5	PTER	0.381133	0.21927	0.771908	0.773951
O15056	SYNJ2	0.380826	0.191594	0.308815	0.306464
P81605	DCD	0.380596	0.305093	-0.612504	-0.199685
Q06587	RING1	0.380278	0.509297	-0.362025	0.420734
Q9BV44	THUMPD3	0.379977	0.0582051	0.517907	0.778984
Q86VX2	COMMD7	0.379773	0.0600384	0.497827	0.358447
Q96AY4	TTC28	0.37955	0.219533	0.343461	0.244743
P59780	AP3S2	0.379479	0.0890515	-0.360832	0.294714
Q99704	DOK1	0.379381	0.311902	-0.200799	-0.156873
Q7Z7E8	UBE2Q1	0.378248	0.109526	0.781012	0.661916
P16383	GCFC2	0.377684	0.0976376	0.393343	0.539578
Q9NSY2	STARD5	0.377634	0.145946	0.901286	-0.40101
P13164	IFITM1	0.377485	0.307934	0.828316	0.335716
Q9NSK0	KLC4	0.376829	0.166425	0.0532459	0.226852
Q8IUF1	CBWD2	0.375885	0.0985379	0.0455661	0.618513
P27361	MAPK3	0.375789	0.115724	0.434036	0.0237136
Q08499	PDE4D	0.375748	0.139489	0.691258	0.646385
Q9Y4E8	USP15	0.375017	0.0987722	0.372167	0.154993
Q9HD42	CHMP1A	0.375011	0.0553199	0.645444	0.530049
O75110	ATP9A	0.373274	0.199509	0.256817	0.580406
P31946	YWHAB	0.373208	0.0563009	0.264641	0.507497
Q9UQN3	CHMP2B	0.373206	0.105742	1.0401	0.550126
Q96EX3	WDR34	0.373192	0.0950685	0.4326	0.103399
P46937	YAP1	0.372762	0.081693	0.670147	0.500067
P61457	PCBD1	0.372639	0.112101	0.228315	0.6607
Q96DX5	ASB9	0.372446	0.248133	-0.319414	-0.0491676
Q96PY5	FMNL2	0.372069	0.0890032	0.485787	0.297047
Q8N612	FAM160A2	0.371741	0.562353	0.617868	-0.16845
Q6GQQ9	OTUD7B	0.371674	0.258211	0.315572	0.318514
Q9Y5S2	CDC42BPB	0.370832	0.198474	-0.0562367	-0.00437838
Q99707	MTR	0.370565	0.101926	0.699693	0.027607
Q96KB5	PBK	0.370534	0.160511	0.524327	0.305142
Q02413	DSG1	0.370391	0.72914	-0.0141911	0.416607
Q9Y2L9	LRCH1	0.370121	0.188949	0.304257	-0.863685
P04406	GAPDH	0.3701	0.0919228	0.535364	0.111221
Q8TDX6	CSGALNACT1	0.369941	0.14163	0.0231756	0.623318
Q9ULQ1	TPCN1	0.369652	0.236905	0.443415	0.0344323
Q7L1T6	CYB5R4	0.369395	0.112101	0.742685	0.722959
Q9BXB5	OSBPL10	0.369333	0.333044	0.367962	0.140924
Q13572	ITPK1	0.36899	0.104024	0.0618226	-0.361363
O00750	PIK3C2B	0.368199	0.076861	0.219796	0.450759
Q9Y6E2	BZW2	0.36797	0.0840235	0.430275	0.157381
O43422	PRKRIR	0.367783	0.299395	0.124141	0.315066
Q8NDI1	EHBP1	0.367773	0.50171	0.318455	0.503766
P61952	GNG11	0.367676	0.123548	0.522978	-0.0693891
Q6IN85	SMEK1	0.36743	0.165479	0.110069	0.322558
Q14517	FAT1	0.367388	0.0973374	0.251303	0.601796
Q9UK41	VPS28	0.367381	0.168827	0.605557	0.330039
Q9H9C1	VIPAS39	0.366836	0.0689114	0.0264295	0.543816
Q06830	PRDX1	0.366535	0.181686	0.432179	-0.416063
O15231	ZNF185	0.366534	0.203718	-1.35125	0.233407
Q8TCE6	FAM45A	0.366247	0.27503	0.74823	0.420524
Q9UKK9	NUDT5	0.366135	0.0581914	0.307212	0.153953
Q96DE0	NUDT16	0.365779	0.270009	-0.313062	-0.12167
P0CG29	GSTT2	0.365307	0.0935297	-0.273374	-0.193628
O75419	CDC45	0.365062	0.134228	0.191735	-0.180637
Q13315	ATM	0.364616	0.0883428	-0.0824496	-0.166303
P41743	PRKCI	0.364594	0.162236	0.2273	0.697748
O95163	IKBKAP	0.364328	0.0650489	0.401728	0.199905
Q9H008	LHPP	0.36408	0.302889	0.200006	-0.14836
Q9UJU6	DBNL	0.364027	0.127418	0.639433	0.657404
P06493	CDK1	0.363792	0.177019	0.416152	0.405979
Q9UNN5	FAF1	0.363771	0.0853599	0.416579	-0.238204
Q9UHV9	PFDN2	0.363346	0.576369	0.413694	0.376828
P06733	ENO1	0.363307	0.155599	0.550836	0.155237
P42345	MTOR	0.362936	0.0736247	0.234991	-0.170079
Q9NUQ2	AGPAT5	0.362902	0.0961168	-0.0401629	0.320041
P53041	PPP5C	0.362497	0.290818	0.484938	0.548769
Q9UQ88	CDK11A	0.362495	0.236364	-0.243411	-0.376778
O14715	RGPD8	0.362491	0.273771	1.23553	0.600568
P78524	ST5	0.362444	0.598156	0.462422	1.07097
Q9UIC8	LCMT1	0.361871	0.0985856	0.815637	0.966187
O94817	ATG12	0.361726	0.200171	0.347705	0.336871
Q9Y223	GNE	0.361294	0.0955377	0.572131	0.255152
Q9H9T3	ELP3	0.361286	0.0893037	0.213479	0.339616
Q8TF64	GIPC3	0.361242	0.0623651	0.346788	0.631208
Q86XI2	NCAPG2	0.360845	0.0655155	0.0321395	0.0439908
P09936	UCHL1	0.360735	0.52155	0.970559	1.09595
O75191	XYLB	0.360565	0.355175	0.149472	0.629593
Q96BH1	RNF25	0.360216	0.286796	0.543539	0.369295
P46109	CRKL	0.359836	0.0973374	0.312119	0.0660004
Q9HAP2	MLXIP	0.359236	0.0931445	0.518422	0.0814927
Q8WY36	BBX	0.358473	0.103122	-0.475887	0.196764
Q12800	TFCP2	0.358447	0.106699	0.388672	0.388259
Q9H4A4	RNPEP	0.358419	0.166831	0.13909	-0.196174
O95059	RPP14	0.358384	0.180759	0.408293	0.388631
O95793	STAU1	0.358291	0.0751616	0.693605	0.666463
P33552	CKS2	0.358275	0.149352	-0.867288	0.429907
Q9NUY8	TBC1D23	0.358089	0.081693	0.441196	0.459449
Q7Z6J9	TSEN54	0.357793	0.248133	0.0739898	0.292615
Q9P287	BCCIP	0.357735	0.071758	0.325361	-0.146028
Q9UHC1	MLH3	0.357459	0.253174	-0.912098	0.387618
O60518	RANBP6	0.357267	0.220945	0.647081	0.0371675
Q99471	PFDN5	0.35717	0.145787	0.355116	0.279279
P31939	ATIC	0.35703	0.11906	0.206228	0.100396
Q5VT79	ANXA8L1	0.356868	0.221146	1.67982	0.718299
O14795	UNC13B	0.356571	0.100047	0.0247786	0.118845
P28289	TMOD1	0.356508	0.241998	-1.15414	-1.49755
Q8TCF1	ZFAND1	0.356375	0.0608581	0.886982	0.131839
Q9Y4D8	HECTD4	0.355561	0.340428	0.00531729	0.301756
P14635	CCNB1	0.355548	0.0646238	0.499336	0.500374
Q15257	PPP2R4	0.355541	0.0756242	0.492841	0.739422
Q5T7B8	KIF24	0.355514	0.182169	0.287993	0.571931
Q9Y3I1	FBXO7	0.355128	0.0869402	0.283628	-0.138129
Q6ZNW5	GDPGP1	0.354294	0.226111	-0.14633	0.454635
Q9H334	FOXP1	0.354065	0.0628246	0.470711	0.0232789
Q92551	IP6K1	0.353968	0.106399	0.365461	0.453753
Q9NWM3	CUEDC1	0.353782	0.1829	0.929507	-0.195686
O00764	PDXK	0.353187	0.076861	0.770723	0.235594
Q3YEC7	RABL6	0.35288	0.403095	0.47517	-0.440725
P21583	KITLG	0.352735	0.134867	-0.979236	-1.40793
Q6IBW4	NCAPH2	0.352579	0.156513	0.402206	0.387755
Q9NZL9	MAT2B	0.352379	0.212942	0.220865	0.0886331
O75347	TBCA	0.35166	0.125086	0.638386	0.323288
Q96LB3	IFT74	0.351353	0.104024	0.522351	0.045222
Q00613	HSF1	0.35132	0.468308	0.70776	0.103041
P27449	ATP6V0C	0.351071	0.0890515	0.306804	0.36661
Q96BI1	SLC22A18	0.35106	0.258139	0.0678492	-0.467687
P54792	DVL1P1	0.350978	0.189142	0.84311	0.433439
P50238	CRIP1	0.350967	0.563332	0.80525	0.902519
Q9H5I5	PIEZO2	0.350956	0.70884	-0.1094	1.00086
P42338	PIK3CB	0.350922	0.184836	0.146405	0.261532
Q96CN7	ISOC1	0.350705	0.0563009	0.436228	0.176455
Q99436	PSMB7	0.350509	0.141998	0.424729	0.491859
Q9Y296	TRAPPC4	0.350202	0.0751616	0.374417	0.0572826
Q96S19	C16orf13	0.350147	0.115401	0.387099	0.706066
Q6ZSZ5	ARHGEF18	0.349568	0.241282	0.806968	0.736554
Q9NXW9	ALKBH4	0.349399	0.132782	0.151526	0.200619
Q9NY26	SLC39A1	0.349307	0.206868	1.25758	0.215971
Q8WUW1	BRK1	0.348946	0.291403	0.382832	0.387371
P52292	KPNA2	0.348862	0.116233	0.518552	0.0239277
Q5SR56	HIATL1	0.348255	0.425715	0.510024	0.167832
O43583	DENR	0.348073	0.0976376	0.421584	0.758582
Q9H9H4	VPS37B	0.347836	0.0979803	-0.0237287	-0.779669
Q8TBK2	SETD6	0.347747	0.251229	0.176634	0.244705
Q9UKR5	C14orf1	0.347505	0.123791	-0.0779108	-0.371824
Q9H0N5	PCBD2	0.347334	0.134228	0.122676	-0.0672531
Q9Y496	KIF3A	0.346824	0.302477	0.540617	0.256571
Q9BUF5	TUBB6	0.346673	0.140176	0.982303	0.652993
O95721	SNAP29	0.346665	0.0901941	0.476534	0.329967
P33981	TTK	0.346402	0.071609	0.169119	0.242285
Q9P265	DIP2B	0.34638	0.0815556	0.204947	0.0917932
Q9H1P3	OSBPL2	0.3462	0.356283	0.27101	0.914494
P62495	ETF1	0.345943	0.0868259	0.446669	0.308207
Q6P3X3	TTC27	0.345774	0.0963175	0.439516	0.208742
Q9BWD1	ACAT2	0.345185	0.0767697	0.391303	0.0696158
O15511	ARPC5	0.345067	0.0917629	0.288459	0.0779189
Q9Y2A7	NCKAP1	0.344895	0.180759	0.57166	0.501381
Q9P0N9	TBC1D7	0.344647	0.133545	0.613019	0.593009
Q13426	XRCC4	0.344601	0.144505	0.694698	0.35079
Q15735	INPP5J	0.344504	0.560692	-0.144213	-0.371081
P15735	PHKG2	0.343618	0.0935593	0.0347095	0.138094
O95747	OXSR1	0.343565	0.0826371	0.452002	0.338379
O75569	PRKRA	0.343396	0.163593	0.0357093	0.230605
Q9BZJ4	SLC25A39	0.343389	0.499774	-0.250204	0.0870779
P0DI81	TRAPPC2	0.343169	0.0925089	0.230954	0.112765
P15531	NME1	0.34313	0.0771354	0.373127	0.103404
A0MZ66	SHTN1	0.342731	0.0935593	0.220217	-0.0471156
Q9NZI7	UBP1	0.342686	0.124469	0.104268	0.730927
Q567U6	CCDC93	0.342452	0.0976376	0.416572	0.429488
Q9Y3Q8	TSC22D4	0.342261	0.568271	0.86684	0.832769
Q96DC8	ECHDC3	0.341814	0.482262	-0.494534	1.22381
Q1ZZU3	SWI5	0.341746	0.134946	0.370596	-0.00289796
Q9BVM2	DPCD	0.341633	0.206868	0.385952	0.419193
O75896	TUSC2	0.341597	0.200253	0.393682	0.413422
O75436	VPS26A	0.341183	0.217513	0.589712	0.537473
Q6P3W7	SCYL2	0.340872	0.121692	0.188671	0.21417
Q9H7B4	SMYD3	0.340763	0.295089	0.270313	-0.048245
Q14147	DHX34	0.340668	0.131328	0.290303	0.145808
P06744	GPI	0.34066	0.0646624	0.0513912	0.191965
Q9HA64	FN3KRP	0.340142	0.153983	0.325568	0.493775
Q8IY18	SMC5	0.339858	0.150629	-0.164224	0.605334
P05089	ARG1	0.3398	0.273757	-0.446929	0.233712
Q9NQW7	XPNPEP1	0.33972	0.341918	0.635309	0.457444
Q6ZWT7	MBOAT2	0.339415	0.415708	-0.681095	-0.869066
O75312	ZPR1	0.339342	0.0824998	0.560621	0.203883
Q6NXT6	TAPT1	0.339242	0.41027	-0.306768	0.790456
P40925	MDH1	0.339208	0.167548	0.225756	0.475629
Q9Y5X3	SNX5	0.338669	0.104024	0.219253	-0.1136
Q9H6K1	C6orf106	0.338539	0.324028	0.712484	-0.0900213
Q9H2J4	PDCL3	0.338471	0.164273	0.793359	0.308012
Q9ULJ8	PPP1R9A	0.33839	0.236894	0.294459	0.480374
Q9HD15	SRA1	0.338387	0.0756242	0.207235	0.405539
P32119	PRDX2	0.33834	0.245503	0.390145	0.715798
Q9BY12	SCAPER	0.338009	0.28221	-0.453531	0.911459
Q8IVM0	CCDC50	0.337893	0.258761	0.724326	0.65923
Q8NE62	CHDH	0.337742	0.321204	0.0944189	1.1097
P62256	UBE2H	0.337685	0.102681	0.28874	0.313321
P11308	ERG	0.337005	0.281648	1.02801	0.385039
Q9Y2G3	ATP11B	0.336728	0.0985856	0.11803	0.711291
O15498	YKT6	0.336651	0.105208	0.625435	0.941348
P68371	TUBB4B	0.336645	0.0917629	0.327113	0.295075
O75970	MPDZ	0.336644	0.207062	0.462777	0.755668
P06703	S100A6	0.336629	0.192262	1.22962	0.668297
Q96CD2	PPCDC	0.336464	0.0878199	0.562866	0.372176
Q9NWV8	BABAM1	0.335895	0.0935593	-0.00889243	0.00316662
Q9NZ63	C9orf78	0.335858	0.0979803	0.345958	0.0816758
Q687X5	STEAP4	0.335581	0.209032	0.0412791	-1.97055
P62136	PPP1CA	0.33554	0.0950685	0.0488505	0.400223
Q9UDT6	CLIP2	0.335532	0.111654	0.429571	-0.440932
Q96RR4	CAMKK2	0.335337	0.296459	0.228001	0.339593
Q5TBB1	RNASEH2B	0.335167	0.0697876	-0.0531748	0.301111
O94830	DDHD2	0.335064	0.316334	0.155123	0.180295
Q9NWX5	ASB6	0.334648	0.491129	0.799667	0.823846
O15553	MEFV	0.334309	0.193959	0.504673	0.407428
Q16637	SMN1; SMN2	0.334141	0.187127	-0.244108	-0.139425
Q8TB52	FBXO30	0.333977	0.0815768	-0.0832405	-0.320355
Q86SQ0	PHLDB2	0.333822	0.109857	0.486098	0.219799
Q8NFI3	ENGASE	0.333614	0.216709	0.0787542	-0.346199
O60346	PHLPP1	0.333528	0.471819	0.194152	0.10682
O14893	GEMIN2	0.333459	0.097476	0.350435	0.499977
Q7Z5U6	WDR53	0.333412	0.386549	0.738364	0.545252
P24941	CDK2	0.333335	0.0935593	0.278449	0.116529
Q86YZ3	HRNR	0.332983	0.597038	0.280544	0.45702
O14980	XPO1	0.332748	0.112998	0.379877	0.0720197
Q14914	PTGR1	0.332666	0.0677496	0.125703	0.438628
P31153	MAT2A	0.332413	0.0622549	0.333128	-0.114964
O75582	RPS6KA5	0.331826	0.0908762	0.172679	-0.579832
Q5VIR6	VPS53	0.331695	0.113532	0.210724	0.00087242
P04818	TYMS	0.331662	0.0753389	0.202539	0.0108097
Q12768	KIAA0196	0.33162	0.0670418	0.0915603	-0.058351
Q92570	NR4A3	0.331588	0.113579	0.0820188	0.0315371
Q9BYB4	GNB1L	0.33156	0.270009	0.548852	0.156755
Q9UN37	VPS4A	0.331488	0.216848	0.614848	0.537816
Q6ZUX7	LHFPL2	0.331234	0.402138	0.0412412	0.132192
Q8TAG9	EXOC6	0.331222	0.128082	0.074073	0.24117
P62191	PSMC1	0.330487	0.124633	0.323743	0.112837
A8MWD9	SNRPGP15	0.330476	0.123185	0.0118831	0.248484
Q68DQ2	CRYBG3	0.330412	0.191692	0.474266	0.323695
Q9H446	RWDD1	0.330027	0.159433	0.553452	0.555913
O00471	EXOC5	0.329725	0.160698	0.144887	0.399868
Q14542	SLC29A2	0.329627	0.24664	-0.035829	-0.0965065
O75688	PPM1B	0.329323	0.088361	0.451419	0.572735
Q8NG11	TSPAN14	0.329244	0.111616	0.720753	0.0826569
Q9NQX7	ITM2C	0.329222	0.0923349	0.384692	-0.426467
O60333	KIF1B	0.329002	0.170313	0.035407	0.0969759
Q8ND04	SMG8	0.328961	0.139835	0.482756	0.344086
Q96DG6	CMBL	0.328864	0.107511	0.265412	0.305773
Q8TCY9	URGCP	0.32813	0.184961	-0.0677359	0.918891
Q9UHJ6	SHPK	0.327919	0.131475	0.28816	0.0461536
O43572	AKAP10	0.327189	0.216709	0.22201	0.484724
O00472	ELL2	0.327176	0.101505	0.942332	1.79099
P36404	ARL2	0.326908	0.0995906	0.0337983	-0.290299
Q15847	ADIRF	0.326552	0.111616	0.305541	0.0539263
O00303	EIF3F	0.326486	0.0935593	0.531068	0.0199538
Q9Y2S6	TMA7	0.326396	0.442888	0.4321	0.545323
Q6ZMI0	PPP1R21	0.32619	0.262233	-0.0463424	-0.0873749
Q16763	UBE2S	0.326134	0.0895515	0.592512	0.722368
Q9Y6N8	CDH10	0.326041	0.285117	-0.469056	-1.92233
O43592	XPOT	0.325758	0.144505	0.17447	0.355379
Q9HAS0	C17orf75	0.32568	0.147176	0.307741	0.415087
P30626	SRI	0.325376	0.195655	0.486967	0.015252
Q9NWZ5	UCKL1	0.32537	0.282546	0.256136	0.455899
P51965	UBE2E1	0.325112	0.234101	-0.278256	0.525118
O96006	ZBED1	0.325093	0.0853599	-0.0612537	-0.598133
Q6XZF7	DNMBP	0.324651	0.129826	0.281471	0.347946
Q9BY84	DUSP16	0.324649	0.184836	0.604469	-0.0190997
P14618	PKM	0.324589	0.249232	0.813665	0.424132
Q5TAX3	ZCCHC11	0.324278	0.162236	0.110486	-0.749533
Q07960	ARHGAP1	0.324268	0.190103	0.532623	0.537759
Q9BQS8	FYCO1	0.32372	0.38351	0.289657	0.961952
Q9Y4C2	TCAF1	0.323658	0.190709	-0.144932	-0.118785
O43734	TRAF3IP2	0.322838	0.295089	0.265243	-0.388475
Q99543	DNAJC2	0.322717	0.0954493	0.56704	0.0382952
Q96ME1	FBXL18	0.322649	0.236364	0.841547	0.471887
P18846	ATF1	0.322333	0.20335	0.103016	-0.704853
Q7LG56	RRM2B	0.322315	0.109526	0.435155	0.433473
P07195	LDHB	0.322309	0.123544	0.390126	0.248622
Q7Z736	PLEKHH3	0.322105	0.731832	-0.40626	0.0983655
P30085	CMPK1	0.321959	0.133037	0.619893	-0.105386
P47895	ALDH1A3	0.321574	0.129818	0.00418661	1.03237
Q86TW2	ADCK1	0.321421	0.145946	-0.508305	0.482774
P62258	YWHAE	0.321044	0.142964	0.375916	-0.0706049
P68036	UBE2L3	0.320945	0.161603	0.772468	0.107462
Q5W0B1	RNF219	0.320814	0.115792	-0.125135	0.295757
Q5SZD1	C6orf141	0.320728	0.14889	-0.0107086	-0.113359
O00743	PPP6C	0.320634	0.081433	0.293854	0.0357064
Q8IVB5	LIX1L	0.32051	0.281915	0.328017	0.0780283
O43739	CYTH3	0.320401	0.114115	0.33774	1.42157
Q96T21	SECISBP2	0.320093	0.644328	0.16076	-0.156073
Q13867	BLMH	0.319994	0.115612	0.0697328	0.125181
Q03167	TGFBR3	0.319933	0.290449	0.452926	-0.757629
Q5SQN1	SNAP47	0.319913	0.234101	0.598015	0.479
Q86V88	MDP1	0.319636	0.158782	-0.238931	0.327838
Q8NG68	TTL	0.319519	0.242807	0.103544	0.481643
Q9UJ70	NAGK	0.319264	0.186393	0.817034	0.706124
Q4G0X4	KCTD21	0.31925	0.187623	0.538278	0.346799
Q9Y4G6	TLN2	0.319203	0.123058	0.270461	0.495997
Q9NYV6	RRN3	0.318388	0.0700539	0.540113	0.56163
Q96EV2	RBM33	0.318273	0.234276	-0.117783	0.0973716
Q6V1X1	DPP8	0.318236	0.218064	0.132842	0.195279
Q13885	TUBB2A	0.318165	0.0935593	0.405082	0.979807
Q9Y5J5	PHLDA3	0.317859	0.496982	1.12949	1.03832
P00558	PGK1	0.317187	0.0947334	0.610104	0.300117
Q9NTK5	OLA1	0.317074	0.128444	0.580064	0.607886
Q9H4L5	OSBPL3	0.316988	0.10311	0.442351	0.727088
Q7Z5W3	BCDIN3D	0.316957	0.190709	0.586657	0.0907724
Q9BPX7	C7orf25	0.316919	0.0747123	0.466452	-0.0908732
Q5SXM2	SNAPC4	0.316736	0.138705	0.285095	0.321927
Q6NT16	SLC18B1	0.316455	0.377264	-1.33334	0.552679
Q53GL7	PARP10	0.316321	0.166953	0.414681	-0.126344
Q9H6H4	REEP4	0.316081	0.342106	0.346973	0.788063
Q9Y6G5	COMMD10	0.315764	0.434779	0.245958	0.356932
Q5T0F9	CC2D1B	0.315734	0.0908762	0.243465	-0.212505
Q9GZT4	SRR	0.315185	0.471693	0.394041	-0.739564
Q8NEZ5	FBXO22	0.315157	0.0773549	-0.00959644	-0.0829607
O00203	AP3B1	0.315133	0.148782	0.308208	0.477477
Q8IV38	ANKMY2	0.315003	0.181686	0.231771	0.3395
P50452	SERPINB8	0.314889	0.117479	1.55269	0.564913
Q53ET0	CRTC2	0.314554	0.28539	0.0511046	-0.164793
P12268	IMPDH2	0.314284	0.0947249	0.192123	0.47945
O96013	PAK4	0.314221	0.145832	0.460998	0.235281
Q96L33	RHOV	0.314194	0.124791	0.0888118	-0.0218003
O75608	LYPLA1	0.31394	0.0989393	0.529438	-0.18856
Q53HC9	TSSC1	0.313508	0.0961523	0.317354	-0.020286
P78318	IGBP1	0.313413	0.105742	0.0639079	0.406856
P51452	DUSP3	0.313341	0.179045	0.587545	0.58546
Q6P1N9	TATDN1	0.31329	0.182169	0.540118	0.189032
Q9Y4K3	TRAF6	0.313258	0.14889	0.313851	-0.140456
Q9NZL4	HSPBP1	0.312998	0.0935593	0.430201	0.440354
Q6UWP2	DHRS11	0.312879	0.250319	0.0796173	-0.266963
Q8N573	OXR1	0.312825	0.21735	-0.095226	0.0430775
Q15398	DLGAP5	0.312723	0.0869402	0.427388	0.428969
Q8NCD3	HJURP	0.312711	0.215256	-0.251825	0.0983346
O43681	ASNA1	0.312651	0.243067	0.5122	0.610595
Q9NQG7	HPS4	0.312626	0.138957	-0.380702	0.0911178
Q96JY6	PDLIM2	0.312171	0.226158	1.07743	0.949602
Q6PJI9	WDR59	0.312074	0.225778	0.240159	0.0773163
Q08554	DSC1	0.312051	0.517515	-0.223396	0.228603
Q05655	PRKCD	0.31201	0.114449	-0.630798	-0.786307
Q9UBP0	SPAST	0.311798	0.0995906	0.196034	0.195807
P04114	APOB	0.311705	0.36015	-0.45515	-1.66145
Q5R3I4	TTC38	0.311586	0.139849	0.40053	-0.0397845
Q8WUD4	CCDC12	0.311367	0.326596	0.290153	0.310837
Q9UK76	HN1	0.311141	0.151949	-0.11993	-0.260925
Q96BZ9	TBC1D20	0.311067	0.216709	0.369464	0.311145
Q86WR0	CCDC25	0.310954	0.155818	0.318839	0.0725233
P30501	HLA-C	0.310935	0.556631	0.0772774	1.50855
Q96Q45	TMEM237	0.310697	0.191594	0.261216	0.369051
Q96F44	TRIM11	0.310627	0.289325	0.604831	0.125415
O95164	UBL3	0.310395	0.163851	-0.119879	-0.366045
Q96RU3	FNBP1	0.310251	0.0711512	0.42596	0.56165
Q01130	SRSF2	0.310075	0.120089	0.745958	0.366674
Q8WZA9	IRGQ	0.310036	0.402054	0.504881	1.48432
O75794	CDC123	0.309866	0.146497	0.659582	0.0322023
Q8WXB1	METTL21A	0.309829	0.362775	0.181854	0.463882
P56211	ARPP19	0.309538	0.28305	0.565209	0.780579
Q9BX70	BTBD2	0.309443	0.458728	0.11101	0.360764
O00178	GTPBP1	0.30944	0.114242	0.440456	0.270785
Q96BY6	DOCK10	0.309083	0.4923	0.507004	0.305386
Q86X27	RALGPS2	0.309055	0.241441	0.256106	0.334077
O94804	STK10	0.30895	0.375719	0.636606	0.20246
Q96BJ3	AIDA	0.308749	0.120553	0.289041	0.244807
O14908	GIPC1	0.308323	0.18594	0.728216	0.448967
Q7Z6B0	CCDC91	0.308195	0.0777293	0.63089	0.0328354
O95630	STAMBP	0.30793	0.245185	0.355434	0.15302
Q9BXS5	AP1M1	0.307649	0.255749	0.296518	0.354192
Q9H993	ARMT1	0.307508	0.0976376	0.367258	0.658186
Q9Y6G9	DYNC1LI1	0.307432	0.105911	0.336918	0.495644
O60826	CCDC22	0.307368	0.191594	0.319803	0.18489
P05198	EIF2S1	0.307255	0.134946	0.0518387	0.38267
P21291	CSRP1	0.306863	0.206704	1.25919	1.42241
Q7L775	EPM2AIP1	0.306591	0.106598	-0.0890379	0.149714
P54652	HSPA2	0.305803	0.113532	-0.270353	-0.377725
Q86VN1	VPS36	0.305643	0.166918	0.276689	0.381297
Q9BT25	HAUS8	0.30558	0.0987839	0.61683	0.640953
Q6IBS0	TWF2	0.305497	0.131673	0.527399	0.0210151
O00232	PSMD12	0.305458	0.180107	0.524053	0.169031
O43708	GSTZ1	0.305297	0.314513	-0.663627	-0.390563
P78330	PSPH	0.305213	0.220606	0.29734	0.187931
Q06609	RAD51	0.305129	0.179955	0.702017	0.904781
Q96CV9	OPTN	0.304975	0.09988	0.871057	0.829358
P17931	LGALS3	0.304683	0.12697	0.41453	0.62381
Q5VZE5	NAA35	0.304533	0.0919228	0.550077	0.639366
Q9UGI8	TES	0.304375	0.100415	0.823333	1.03019
Q7Z2K8	GPRIN1	0.304252	0.0832751	-0.21661	0.0441569
O43491	EPB41L2	0.304157	0.123124	0.0520255	-0.0899994
Q16600	ZNF239	0.304116	0.386247	0.360043	0.240317
Q6PII3	CCDC174	0.304011	0.134082	0.219099	0.134944
Q96EI5	TCEAL4	0.303936	0.189532	-0.358881	-0.339781
Q6YHU6	THADA	0.303712	0.24414	0.487136	0.562279
Q969U7	PSMG2	0.303465	0.261497	0.725733	0.50581
Q02750	MAP2K1	0.303252	0.211902	0.681032	0.510496
Q8N0Z6	TTC5	0.302916	0.276245	0.161965	0.157894
Q96EN8	MOCOS	0.302915	0.170639	0.331028	0.507872
Q15008	PSMD6	0.302487	0.112385	0.552512	0.329373
Q9Y266	NUDC	0.30248	0.149352	0.326982	-0.00176954
P51665	PSMD7	0.30233	0.109526	0.362484	-0.191929
Q9Y2J4	AMOTL2	0.302197	0.127759	-0.157445	0.0823179
P41240	CSK	0.302091	0.0895178	0.268442	0.0882712
P50748	KNTC1	0.30206	0.0973374	-0.110343	-0.0646454
Q13547	HDAC1	0.301988	0.363717	-0.0731304	-0.744822
P49137	MAPKAPK2	0.301945	0.140401	0.411515	0.16272
Q9NX14	NDUFB11	0.30182	0.814093	-0.977937	0.127241
Q9NV66	TYW1	0.301777	0.276997	0.107378	0.139608
P54252	ATXN3	0.301502	0.402928	-0.0307141	-0.1588
Q8IX18	DHX40	0.301469	0.258139	0.361838	0.271987
Q9NYL2	ZAK	0.301221	0.169854	0.46919	0.673574
P62829	RPL23	0.301142	0.0769799	0.486178	0.373929
O60344	ECE2	0.300888	0.129221	0.605725	0.775109
P53396	ACLY	0.300757	0.111511	0.339293	-0.536928
Q5VST9	OBSCN	0.300666	0.379344	-0.93987	-1.35977
Q96A49	SYAP1	0.300483	0.377686	0.384011	0.340351
P09429	HMGB1	0.300479	0.309542	0.117527	0.235297
Q9BU89	DOHH	0.300287	0.255746	0.374182	0.551798
P33176	KIF5B	0.300119	0.0987839	0.322483	0.455189
Q5TA31	RNF187	0.300021	0.133037	0.162755	0.222936
Q9NZJ9	NUDT4	0.299214	0.257371	0.24109	0.704112
Q969T7	NT5C3B	0.299182	0.186875	-0.466623	-0.671062
Q8IZ73	RPUSD2	0.299167	0.309017	0.466266	0.332442
P54619	PRKAG1	0.299135	0.113808	0.44209	0.661526
O75865	TRAPPC6A	0.299039	0.129818	-0.0908267	-0.874269
P53992	SEC24C	0.29898	0.160595	0.435006	0.369433
Q02833	RASSF7	0.298948	0.498787	0.48339	-0.924445
Q92734	TFG	0.298937	0.276195	0.696874	0.556779
P57054	PIGP	0.298839	0.580314	0.628272	0.743778
Q8N1W1	ARHGEF28	0.298339	0.137278	0.639107	1.248
P13051	UNG	0.298008	0.215951	-0.421214	-0.194927
P14735	IDE	0.29691	0.0947249	0.140409	-0.238721
Q96IV0	NGLY1	0.29668	0.529523	-1.01099	0.50705
Q9UPU7	TBC1D2B	0.296144	0.160936	0.327546	0.470128
Q04941	PLP2	0.295732	0.487019	0.14087	0.287602
P51946	CCNH	0.295584	0.147712	0.21419	0.436242
Q70E73	RAPH1	0.295469	0.173883	0.531986	1.01691
P28066	PSMA5	0.295312	0.400962	0.478643	0.573038
Q6ZT12	UBR3	0.295302	0.219533	0.353767	0.536748
Q9Y5U2	TSSC4	0.294953	0.202404	0.153301	-0.129138
O94762	RECQL5	0.294944	0.323984	-0.358233	-0.264181
Q8TEB1	DCAF11	0.294869	0.145832	-0.337227	0.0163001
O43598	DNPH1	0.294831	0.180144	-0.106455	0.456542
Q16719	KYNU	0.294825	0.209208	1.60286	0.209129
Q04656	ATP7A	0.294798	0.277216	0.0480793	0.165215
Q9H2U1	DHX36	0.294766	0.218742	-0.0438996	0.1171
Q9BZH6	WDR11	0.294649	0.329012	0.192235	0.0706201
Q14693	LPIN1	0.294596	0.311038	0.322661	-0.255837
Q13131	PRKAA1	0.294478	0.215087	0.572282	0.730533
Q96MX6	WDR92	0.294404	0.287373	0.179682	0.21275
P84077	ARF1	0.294326	0.103839	1.42576	0.630373
Q9NPA0	EMC7	0.294263	0.115847	0.205904	0.264546
O43169	CYB5B	0.294142	0.28539	0.465073	0.59457
P52735	VAV2	0.294087	0.158782	0.881569	0.762961
Q99638	RAD9A	0.293981	0.241441	0.461537	0.568451
P04264	KRT1	0.293874	0.63437	-0.234126	0.220258
Q92890	UFD1L	0.293681	0.259639	0.7249	0.146063
P42226	STAT6	0.293171	0.0890515	0.195767	-0.214064
Q15018	FAM175B	0.293112	0.356089	0.463428	-0.24922
P41250	GARS	0.293079	0.196359	0.314382	0.403945
Q9Y4H2	IRS2	0.292861	0.0793708	0.0817645	0.797633
Q00534	CDK6	0.292722	0.456664	0.60206	0.774454
O75385	ULK1	0.292407	0.238769	0.300435	-0.337768
Q9NSP4	CENPM	0.292346	0.454315	0.676407	0.105552
Q6GYQ0	RALGAPA1	0.292044	0.111082	-0.0742256	0.633386
Q92882	OSTF1	0.291847	0.745445	0.508292	0.109627
C9JLW8	FAM195B	0.291751	0.133272	0.621168	-0.0980746
Q9HAD4	WDR41	0.291664	0.145946	0.698089	0.123727
Q9C0B7	TANGO6	0.291454	0.50171	0.298602	0.798589
Q15435	PPP1R7	0.291355	0.162391	0.282804	-0.0402227
Q9BQ15	NABP2	0.291323	0.375719	0.395068	0.377565
Q53H82	LACTB2	0.291267	0.107081	-0.0669828	0.491802
O75920	SERF1A; SERF1B	0.290958	0.319192	-0.501643	0.0465365
Q9UPR0	PLCL2	0.290925	0.239034	0.349085	0.712785
Q8TBB5	KLHDC4	0.290893	0.109483	0.405111	0.096646
P10768	ESD	0.290889	0.180394	0.379116	0.450953
Q9Y2T3	GDA	0.290779	0.100961	0.58649	1.05574
Q3KQZ1	SLC25A35	0.290733	0.701769	0.0668966	0.00508224
Q99081	TCF12	0.290654	0.13565	-0.16827	0.39194
Q9BSJ6	FAM64A	0.290535	0.841616	0.0870034	-0.0232152
Q14126	DSG2	0.290295	0.0985265	-0.30398	-0.217422
Q15631	TSN	0.290178	0.131475	0.30428	0.335393
O60294	LCMT2	0.290143	0.272525	0.209382	0.570177
O94829	IPO13	0.290102	0.613908	0.659727	0.348008
Q9NXC5	MIOS	0.289951	0.126022	0.284076	0.798137
Q99717	SMAD5	0.289823	0.124791	0.652759	0.283234
Q6PI47	KCTD18	0.28945	0.601923	-0.716936	0.101074
Q9NZD8	SPG21	0.289035	0.163944	-0.140089	-0.101659
P07737	PFN1	0.28899	0.115344	0.389607	0.0052127
P52888	THOP1	0.28865	0.122188	0.494911	0.290246
P68104	EEF1A1	0.288542	0.131673	0.638157	0.578686
Q8N302	AGGF1	0.288364	0.39898	-0.017613	0.484886
Q9H7E2	TDRD3	0.288324	0.370783	0.474853	0.558536
Q52LJ0	FAM98B	0.288227	0.124633	0.0808854	0.0394407
Q13043	STK4	0.28821	0.193717	0.879379	0.884715
Q9NQ88	TIGAR	0.288193	0.265742	0.835102	0.353967
Q9Y535	POLR3H	0.288077	0.443799	1.1505	0.182976
Q6T4R5	NHS	0.288066	0.233004	0.329123	-0.023833
Q15404	RSU1	0.288023	0.181686	0.471589	0.36195
Q96B77	TMEM186	0.287707	0.878551	-0.251531	-0.835058
Q9UBI1	COMMD3	0.287651	0.148782	0.42207	0.503227
P43353	ALDH3B1	0.28734	0.10396	-0.206725	-0.692175
A8MXV4	NUDT19	0.28727	0.694365	-0.224941	0.683302
Q15785	TOMM34	0.287217	0.108914	0.0918989	0.203888
O43301	HSPA12A	0.28686	0.289325	0.581016	0.292595
P42568	MLLT3	0.286632	0.141788	-0.446787	0.341133
P51812	RPS6KA3	0.286527	0.181122	0.457068	0.362359
P19387	POLR2C	0.286185	0.340007	-0.025716	0.0442773
Q8N4C8	MINK1	0.286025	0.36859	0.399939	-0.137373
Q96T51	RUFY1	0.285974	0.232254	0.302336	0.173399
Q9H977	WDR54	0.28585	0.554995	-1.07021	-0.740036
Q9HBI1	PARVB	0.285567	0.368724	0.0648433	-0.280168
Q6PD74	AAGAB	0.285342	0.167976	0.415654	0.589816
Q99447	PCYT2	0.285187	0.167976	0.164141	-0.279613
Q9Y2H1	STK38L	0.285172	0.239078	0.575782	0.44245
Q96EY5	MVB12A	0.285047	0.387312	0.155821	0.133759
P40123	CAP2	0.285009	0.100017	0.353429	0.114704
Q92625	ANKS1A	0.284991	0.245832	0.278237	-0.00918977
Q8TBM8	DNAJB14	0.284749	0.266437	0.336404	0.370686
P17706	PTPN2	0.284664	0.105742	0.212787	0.321998
Q6ICB0	DESI1	0.284524	0.177019	0.638922	-0.194545
Q8WXW3	PIBF1	0.284514	0.189282	-0.00188271	-0.00543765
Q9H0K1	SIK2	0.284484	0.609781	0.134803	0.489122
P20936	RASA1	0.283846	0.381645	0.442645	-0.00526878
P33316	DUT	0.283736	0.131328	0.26057	0.239686
Q99871	HAUS7	0.283473	0.342477	0.412704	0.513687
P42684	ABL2	0.28338	0.311902	0.573721	0.374976
Q99985	SEMA3C	0.283269	0.18367	-0.733873	-0.242769
Q9BQI6	ANKRD32	0.283191	0.234101	0.261092	0.309476
Q5T6V5	C9orf64	0.283043	0.148782	0.496958	0.458147
Q9NR31	SAR1A	0.282485	0.144505	0.366014	0.0755993
Q9Y597	KCTD3	0.282408	0.151453	0.294275	-0.580774
O14617	AP3D1	0.282372	0.223324	0.302564	0.497281
O43156	TTI1	0.28223	0.34417	0.365836	0.127608
P28074	PSMB5	0.282159	0.141998	-0.0530077	-0.0308415
Q8N490	PNKD	0.282006	0.361448	0.215785	0.466592
Q5T7W7	TSTD2	0.281878	0.7403	0.811867	0.734308
Q63HN8	RNF213	0.28179	0.126394	0.200851	-0.190697
Q9H4P4	RNF41	0.28166	0.289588	0.0547351	-0.0913579
Q6ZS86	GK5	0.281525	0.483932	-0.544863	0.755271
Q8TD55	PLEKHO2	0.281231	0.842182	1.13536	0.704027
Q96ND0	FAM210A	0.281007	0.386046	-0.104713	0.271808
Q99933	BAG1	0.280707	0.239232	0.454756	0.316744
Q6NUT3	MFSD12	0.280652	0.783344	0.243133	1.75639
Q7Z3V4	UBE3B	0.28052	0.393697	0.708606	0.61383
P19971	TYMP	0.280486	0.184836	0.858918	-0.0918018
Q6P582	MZT2A	0.280477	0.670911	0.910558	0.69308
P06737	PYGL	0.280267	0.0973374	0.075162	0.00386155
Q17RN3	FAM98C	0.279953	0.236894	-0.145329	0.0120708
P60903	S100A10	0.279851	0.459139	0.862141	0.745961
P53004	BLVRA	0.279471	0.0982471	0.555927	0.616535
Q32P41	TRMT5	0.279459	0.106341	-0.0498203	0.313552
Q5T1M5	FKBP15	0.279456	0.226746	0.414333	0.466663
Q9P215	POGK	0.279318	0.496982	0.484689	0.56062
P21127	CDK11B	0.279271	0.390006	-0.0483474	0.322053
Q08AM6	VAC14	0.279269	0.198256	0.0513538	-0.0878652
Q9H5X1	FAM96A	0.279224	0.230398	0.0829831	0.266959
P40818	USP8	0.279197	0.131673	0.209102	0.248418
Q9H974	QTRTD1	0.279066	0.508804	0.522431	0.102482
Q9Y3I0	RTCB	0.278935	0.146784	0.189093	0.121137
O14745	SLC9A3R1	0.278931	0.282729	0.304405	-0.431373
Q9P0V9	SEPT10	0.278869	0.104873	0.224805	0.410753
Q5TCX8	MLK4	0.278605	0.142142	0.0828908	0.296787
P39687	ANP32A	0.2785	0.476731	0.0578682	-0.0754471
P15311	EZR	0.278413	0.158006	0.703676	0.24266
Q9H4A5	GOLPH3L	0.278331	0.347952	0.290113	0.378039
O43826	SLC37A4	0.278257	0.648519	-0.0435742	0.135789
Q9NS56	TOPORS	0.278157	0.525597	0.496208	0.851709
Q96H79	ZC3HAV1L	0.278089	0.120746	0.62253	0.614468
P48729	CSNK1A1	0.278073	0.14889	0.17684	0.249486
Q13751	LAMB3	0.277734	0.150391	0.465866	0.0336245
Q969T9	WBP2	0.277728	0.122361	0.45045	0.0266582
Q96EQ0	SGTB	0.277711	0.115654	0.762576	0.602681
Q9NVI1	FANCI	0.277663	0.121551	0.163379	0.261515
Q96S82	UBL7	0.277521	0.363446	0.0298677	-0.0531419
Q8TBE0	BAHD1	0.277511	0.818227	0.232299	0.737897
Q9NVZ3	NECAP2	0.277509	0.155599	0.608365	0.518523
Q8WUM4	PDCD6IP	0.277396	0.0976376	0.423261	0.567451
Q53H80	AKIRIN2	0.277395	0.698433	0.351085	0.255631
A6NKF1	SAC3D1	0.277332	0.503772	0.421599	-0.0905797
O43488	AKR7A2	0.277329	0.199006	0.0412484	0.472161
Q14289	PTK2B	0.276984	0.127038	0.527042	0.122244
Q9HBL0	TNS1	0.276956	0.102735	0.302797	-0.460852
Q6ZRI6	C15orf39	0.27677	0.719322	0.0549013	-0.0944043
Q13093	PLA2G7	0.276422	0.155914	-0.810987	0.068474
Q92569	PIK3R3	0.276298	0.160612	0.00983896	-0.839438
Q9Y2Z0	SUGT1	0.276287	0.260534	0.214141	-0.0995797
Q7L5D6	GET4	0.275742	0.130704	0.271538	0.27379
Q8N3P4	VPS8	0.275649	0.216979	-0.024493	0.284379
P01034	CST3	0.275488	0.566461	-0.0110516	0.203757
P80217	IFI35	0.275239	0.536281	0.82531	0.418999
Q93050	ATP6V0A1	0.275204	0.0947284	-0.19514	-0.370263
Q9BTT6	LRRC1	0.275112	0.240285	0.0904479	0.693508
Q9GZT8	NIF3L1	0.274808	0.107175	0.192214	0.29865
P46019	PHKA2	0.274133	0.224472	0.214449	0.229369
Q9UNH7	SNX6	0.272687	0.184633	-0.15555	0.192602
Q14678	KANK1	0.272624	0.249672	0.438149	0.379239
Q9H2K8	TAOK3	0.272376	0.19275	0.0815841	-0.0919413
Q96P11	NSUN5	0.272354	0.0948428	-0.0281192	-0.323114
Q8IUY3	GRAMD2	0.272325	0.819198	-1.46922	-0.821884
Q6ZVM7	TOM1L2	0.272145	0.102544	0.3469	0.147421
Q9H267	VPS33B	0.272012	0.177019	0.0655265	0.391615
Q9BW71	HIRIP3	0.271835	0.514855	0.169335	0.194492
Q9H910	HN1L	0.271257	0.209702	0.436671	0.38258
Q8NB16	MLKL	0.271175	0.218398	0.49122	-0.343725
O60907	TBL1X	0.271115	0.227236	0.273257	0.500121
Q9UBQ7	GRHPR	0.271031	0.114294	0.140042	0.327584
Q9UHD1	CHORDC1	0.270893	0.0935593	0.217697	0.350749
Q7L576	CYFIP1	0.270685	0.100047	0.398775	0.369696
Q8NI08	NCOA7	0.270614	0.109526	0.307415	0.481672
Q9BV57	ADI1	0.27037	0.318048	0.438201	0.607228
A1X283	SH3PXD2B	0.270348	0.172099	0.293606	0.0227229
Q499Z4	ZNF672	0.270194	0.835631	0.0481134	0.770991
Q9Y2L1	DIS3	0.270152	0.258761	0.278552	0.103934
Q05513	PRKCZ	0.270011	0.149814	-0.094795	-0.458524
Q8N9N7	LRRC57	0.269786	0.380109	0.476176	0.447618
P0DJD0	RGPD1	0.269783	0.859858	0.345808	0.672269
Q13287	NMI	0.269658	0.411677	0.768474	0.55736
Q9NVR2	INTS10	0.269343	0.181686	-0.156069	0.279684
P49720	PSMB3	0.269332	0.271387	0.195548	0.252624
Q9BR77	CCDC77	0.269296	0.887422	0.579316	0.288721
O75167	PHACTR2	0.269269	0.123484	0.400792	0.181235
P10599	TXN	0.269194	0.153983	0.74279	0.794238
Q8IU85	CAMK1D	0.268911	0.31119	0.148267	0.0039393
Q6IPR3	TYW3	0.268893	0.171371	0.268017	0.54331
Q9UIM3	FKBPL	0.26885	0.21487	0.417254	0.264918
Q9UBF8	PI4KB	0.268671	0.328378	0.115851	-0.00371587
P98174	FGD1	0.268653	0.186001	0.162978	0.558362
Q16656	NRF1	0.268421	0.189773	0.258787	-0.0423308
Q9P2D3	HEATR5B	0.268394	0.136119	0.541448	0.736998
Q96FW1	OTUB1	0.268294	0.224375	0.222757	-0.20763
Q96BX8	MOB3A	0.268179	0.511416	0.551099	0.290606
P41214	EIF2D	0.268057	0.25516	0.143521	0.233522
Q9UI30	TRMT112	0.267834	0.494148	0.539922	0.148557
O94888	UBXN7	0.26767	0.162137	-0.359557	-0.188864
Q7L1Q6	BZW1	0.26752	0.102595	0.892423	0.876313
P43490	NAMPT	0.267275	0.133498	0.72275	0.0335791
Q8WUH6	TMEM263	0.267237	0.108914	0.38286	0.109693
Q9BXW6	OSBPL1A	0.267234	0.221069	0.044956	0.546386
Q9NPJ6	MED4	0.267143	0.444091	-0.0376375	-0.0406307
Q96HA1	POM121	0.26711	0.311038	0.247366	-0.244941
Q96EK9	KTI12	0.26671	0.157916	0.264409	-0.117585
Q3KQV9	UAP1L1	0.26671	0.171792	0.385036	0.0233589
Q96I15	SCLY	0.266587	0.376618	-0.4513	-0.0649671
Q641Q2	FAM21A	0.26647	0.47962	0.150659	0.189755
O94967	WDR47	0.266418	0.787553	1.328	0.0945865
O95873	C6orf47	0.266244	0.115327	0.0805681	0.321693
Q96KV7	WDR90	0.266213	0.140216	0.264307	0.303332
Q9H0E2	TOLLIP	0.265921	0.579067	0.313326	-0.0378197
O94916	NFAT5	0.265769	0.360791	0.372159	0.3886
B1AK53	ESPN	0.26568	0.169219	-1.5161	-2.44651
Q9UKI8	TLK1	0.265511	0.259537	0.298008	0.624
P48681	NES	0.265052	0.166514	-0.422485	0.123294
Q9NUJ3	TCP11L1	0.264973	0.160901	0.363192	-0.0841698
O15530	PDPK1	0.264881	0.233098	0.201195	0.358907
Q7Z422	SZRD1	0.264786	0.568866	0.62573	0.167163
Q9H7C9	AAMDC	0.264757	0.312746	0.500482	0.686422
P61764	STXBP1	0.264678	0.160901	0.0814948	-0.142284
Q9BQ69	MACROD1	0.264622	0.515489	-0.123724	-1.58973
Q8TCX1	DYNC2LI1	0.264343	0.189425	0.188668	0.260528
Q7L3B6	CDC37L1	0.264123	0.246012	0.51375	0.442342
Q9Y5A7	NUB1	0.263968	0.257926	0.37948	0.867155
Q92572	AP3S1	0.263954	0.260979	0.904526	0.26728
Q8N961	ABTB2	0.26383	0.180394	0.0104322	0.126385
Q14790	CASP8	0.263764	0.123933	0.524762	0.455821
Q9UK22	FBXO2	0.263686	0.567437	0.597238	0.431141
Q6ZRQ5	MMS22L	0.263612	0.329241	0.467678	0.63683
P01106	MYC	0.263606	0.165589	0.116264	-0.0213046
Q969Q5	RAB24	0.263239	0.224361	0.0989486	0.337669
Q9UBC1	NFKBIL1	0.263231	0.61978	-0.21909	-0.723878
Q14738	PPP2R5D	0.263229	0.0976376	0.199456	0.331851
Q14161	GIT2	0.263107	0.136508	0.650411	0.696081
Q9NTM9	CUTC	0.262882	0.455564	0.441714	-0.112124
Q6MZQ0	PRR5L	0.262571	0.135062	0.735109	0.4926
Q96FJ0	STAMBPL1	0.262482	0.14889	1.42154	0.649217
Q9H9A7	RMI1	0.262463	0.452941	-0.415042	-0.119471
O60930	RNASEH1	0.262341	0.347463	0.332864	0.523271
Q9Y3B8	REXO2	0.26233	0.15263	0.557248	0.0751733
Q96SZ6	CDK5RAP1	0.262294	0.25986	0.0922619	0.134425
Q8NGA1	OR1M1	0.262223	0.50171	1.035	0.940491
Q15047	SETDB1	0.2622	0.402039	0.508379	0.00940541
Q9NRL3	STRN4	0.26212	0.498044	0.138523	0.451548
O43760	SYNGR2	0.262068	0.60214	-0.100429	0.350485
P37173	TGFBR2	0.262022	0.725398	1.13246	-0.354062
Q3MIP1	ITPRIPL2	0.261733	0.630997	0.724579	0.117352
P48382	RFX5	0.261701	0.25875	-0.0943802	-0.361655
Q86YT6	MIB1	0.261626	0.252514	0.24379	0.301484
Q9NW07	ZNF358	0.261543	0.733814	-0.00600746	0.0527597
Q9NZJ4	SACS	0.261463	0.725046	-0.164162	0.766353
P62491	RAB11A	0.261396	0.941858	0.842074	1.17137
Q96AT1	KIAA1143	0.261238	0.276295	-0.029474	-0.0329006
O95817	BAG3	0.261194	0.140567	0.586831	-0.044033
Q96NL8	C8orf37	0.261184	0.331846	0.733935	0.124987
Q96M27	PRRC1	0.261094	0.136749	0.129649	0.46729
O96019	ACTL6A	0.260784	0.244268	0.0552525	0.145447
Q9H3H1	TRIT1	0.260416	0.184836	-0.0426218	-0.647197
Q15057	ACAP2	0.260172	0.200216	0.462445	0.490772
Q6ZV73	FGD6	0.260112	0.225094	0.989876	0.357406
Q9H1X3	DNAJC25	0.259512	0.215652	0.116013	0.79027
Q9Y5K5	UCHL5	0.259177	0.246012	0.272768	-0.0557166
O00429	DNM1L	0.258673	0.158999	0.438078	0.243065
Q9UBS9	SUCO	0.25864	0.219444	0.542776	1.58113
Q08AG7	MZT1	0.258407	0.230273	0.618184	0.515016
P41134	ID1	0.258208	0.184445	-0.151182	0.109846
Q96IJ6	GMPPA	0.258189	0.409613	0.333469	0.292027
Q9UPW0	FOXJ3	0.258188	0.184836	-0.210226	-1.29508
Q7L9L4	MOB1B	0.258133	0.175278	0.419465	0.269924
P21283	ATP6V1C1	0.258119	0.15591	0.422426	0.16387
P04632	CAPNS1	0.258049	0.163851	0.361602	0.254133
O15258	RER1	0.257963	0.211789	0.0563191	-0.342746
P09132	SRP19	0.257889	0.153983	0.307994	0.692937
Q9Y6A4	CFAP20	0.257861	0.280021	0.315366	0.316723
O95373	IPO7	0.257503	0.146074	0.699306	0.53441
Q8N2K1	UBE2J2	0.257481	0.141286	0.440763	-0.119875
Q92530	PSMF1	0.257181	0.240285	0.164565	0.211501
P13798	APEH	0.257135	0.127759	0.299246	0.455337
Q9NWF9	RNF216	0.257098	0.454082	0.24972	0.982577
P63208	SKP1	0.257089	0.0989393	0.297294	0.175419
Q15750	TAB1	0.257041	0.184448	0.268137	0.400923
Q9NUP1	BLOC1S4	0.256916	0.706635	0.344274	0.409298
Q9UPM8	AP4E1	0.256842	0.922415	0.445626	0.794986
Q96NT0	CCDC115	0.256733	0.3318	-0.221447	-0.12267
Q7LFL8	CXXC5	0.256632	0.52618	-1.15124	-0.537747
P35270	SPR	0.256295	0.291045	0.0891873	-0.0264916
Q96PZ0	PUS7	0.256275	0.121725	0.125181	-0.328398
Q9UBK9	UXT	0.256259	0.154274	0.025077	0.190703
P62314	SNRPD1	0.256187	0.560103	0.368638	0.094908
Q9UBS8	RNF14	0.255934	0.304459	0.689107	0.417052
Q9HB19	PLEKHA2	0.255915	0.156148	0.346974	0.291328
Q9Y6B6	SAR1B	0.255826	0.16181	0.360801	0.173723
Q16512	PKN1	0.255472	0.378777	0.111271	0.581646
Q9H223	EHD4	0.255204	0.359738	0.537269	0.46748
Q8N0Z3	SPICE1	0.254996	0.276692	0.28509	0.678968
P25787	PSMA2	0.25494	0.391208	-0.0256841	0.248711
Q0VG06	FAAP100	0.254815	0.155818	0.0444406	-0.292178
P49354	FNTA	0.254647	0.295089	0.0740383	0.276387
Q6P2D0	ZFP1	0.254586	0.807649	0.26853	0.2817
P30536	TSPO	0.254563	0.433624	0.114601	-0.0156066
Q8TDR0	TRAF3IP1	0.25439	0.392462	0.0314936	0.227664
Q9UBF2	COPG2	0.254327	0.575137	0.264227	0.221442
Q9UL18	AGO1	0.254194	0.450776	0.601506	0.0628862
Q14232	EIF2B1	0.254063	0.624961	0.64718	0.328655
Q9Y3E2	BOLA1	0.253986	0.157979	-0.134797	-0.366777
Q16537	PPP2R5E	0.253928	0.151453	-0.0256355	0.0678136
A6NIH7	UNC119B	0.253735	0.846123	0.482061	0.357358
Q10567	AP1B1	0.253555	0.145543	0.158666	0.0963721
Q13526	PIN1	0.253436	0.641504	0.607742	0.459374
Q58FF6	HSP90AB4P	0.253294	0.93343	0.808389	-0.181853
O43379	WDR62	0.253041	0.298811	0.146293	0.549242
P55060	CSE1L	0.252879	0.156577	0.305309	0.372827
O00124	UBXN8	0.25279	0.370319	0.170003	0.424834
Q8TA86	RP9	0.252778	0.601642	0.407316	0.923886
Q8IVF2	AHNAK2	0.252706	0.341454	-0.223356	0.629771
O60443	DFNA5	0.252438	0.100047	0.173817	0.145241
O43482	OIP5	0.252416	0.197672	0.529449	0.132283
Q96E22	NUS1	0.252323	0.682956	0.67441	-0.11967
Q15345	LRRC41	0.252117	0.629582	0.588725	0.0225598
Q9HBG6	IFT122	0.252066	0.253174	0.126661	-0.161639
P07437	TUBB	0.251872	0.160056	0.262953	0.143733
Q9BWD3	FAM127B	0.251828	0.219755	-0.246525	-0.681144
Q8N4Z0	RAB42	0.251824	0.446954	0.127617	-0.777931
Q9H4A3	WNK1	0.251785	0.24606	0.115753	-0.0816993
Q9NX08	COMMD8	0.251756	0.194348	0.192163	0.301609
P51580	TPMT	0.251598	0.211789	0.133334	0.338856
P49761	CLK3	0.25157	0.458728	-0.511646	0.0846393
Q7Z7F7	MRPL55	0.251551	0.261826	-0.0856607	-0.374886
P29692	EEF1D	0.251488	0.302889	0.483021	-0.0234843
Q96SZ5	ADO	0.25132	0.143241	0.319901	0.10218
Q6AI08	HEATR6	0.251295	0.307704	0.421121	0.0830496
Q5MIZ7	SMEK2	0.251162	0.562994	0.0585028	0.0430681
Q6UWZ7	FAM175A	0.25112	0.767981	0.122575	0.0464905
P16298	PPP3CB	0.250791	0.142087	0.32525	-0.019828
O75153	CLUH	0.250523	0.140567	0.223906	-0.0784572
Q96PN7	TRERF1	0.250344	0.964327	-0.0585546	-0.123973
Q9HAU4	SMURF2	0.250285	0.176558	0.135376	-0.156
Q8TEY7	USP33	0.249999	0.258761	0.476628	0.526687
Q86VU5	COMTD1	0.249384	0.403413	-0.307133	0.108321
Q13057	COASY	0.249251	0.208074	0.182705	-0.193859
O75128	COBL	0.249245	0.118304	-0.251383	0.239375
Q92546	RGP1	0.249208	0.530938	0.578539	0.934903
P42566	EPS15	0.249134	0.268971	0.608588	0.138855
Q99615	DNAJC7	0.248928	0.200216	0.396594	-0.103785
P49795	RGS19	0.248769	0.482262	-0.325837	0.509964
Q86XN7	PROSER1	0.248379	0.10311	0.161706	0.0891606
P63098	PPP3R1	0.24836	0.690047	0.814537	1.07438
Q96JC1	VPS39	0.248062	0.263094	0.249536	0.283592
P41208	CETN2	0.248035	0.310711	0.345422	0.534361
P42694	HELZ	0.247985	0.31383	0.0730736	-0.388835
Q9H7E9	C8orf33	0.247828	0.443026	0.071174	0.518049
Q9NYB9	ABI2	0.247407	0.621271	0.015871	0.100529
O95684	FGFR1OP	0.24738	0.660556	0.14282	0.437701
Q9BXF6	RAB11FIP5	0.246909	0.374281	0.476377	0.899894
Q15653	NFKBIB	0.246864	0.381598	0.548225	0.646092
Q9NYA4	MTMR4	0.246838	0.461712	0.407732	-0.114656
Q86X53	ERICH1	0.246785	0.969716	0.129438	0.234599
P35527	KRT9	0.246785	0.626094	-0.221337	0.388628
P49407	ARRB1	0.246727	0.19275	0.593003	-0.502108
Q9Y5Y0	FLVCR1	0.246634	0.472502	-0.0272598	0.529582
Q99733	NAP1L4	0.246621	0.402928	0.301144	0.400452
Q9Y5B8	NME7	0.24656	0.215544	0.158469	0.199566
Q9NZQ3	NCKIPSD	0.245877	0.180394	0.417413	0.237023
P10696	ALPPL2	0.245839	0.304032	-0.917261	-0.963783
P52747	ZNF143	0.245465	0.230456	0.793188	0.486769
Q9Y233	PDE10A	0.245384	0.957651	0.778648	0.208841
O75330	HMMR	0.245255	0.245139	0.296557	0.336064
Q9BZV1	UBXN6	0.245228	0.192855	0.479564	0.204904
Q86X76	NIT1	0.245106	0.51201	0.225535	-0.174981
Q96HE9	PRR11	0.245058	0.292723	-0.05309	-0.247578
Q96AP0	ACD	0.245058	0.426899	0.25465	0.200885
O95400	CD2BP2	0.244899	0.200216	-0.41515	0.161483
Q9BRQ8	AIFM2	0.244867	0.256815	0.291714	0.304232
Q7Z4H7	HAUS6	0.244591	0.31615	0.437481	0.267669
P35268	RPL22	0.244156	0.161603	0.384994	-0.0253822
Q9NZT2	OGFR	0.244031	0.303836	0.193343	0.0913212
Q9UHW5	GPN3	0.243879	0.356297	0.519337	-0.0588394
Q4G0F5	VPS26B	0.243729	0.227554	0.202651	0.103058
P56545	CTBP2	0.24342	0.404206	0.0405278	-0.44391
Q9H832	UBE2Z	0.243318	0.306897	0.772142	0.103354
Q8TBC3	SHKBP1	0.243307	0.206704	-0.474437	-0.734521
Q16204	CCDC6	0.243221	0.185045	0.430836	0.207166
O15318	POLR3G	0.24311	0.392329	0.916285	-0.0577627
Q8IWF6	DENND6A	0.243108	0.338714	0.28749	0.353769
O75962	TRIO	0.243067	0.286974	0.5794	0.600983
C4AMC7	WASH3P	0.243067	0.508807	0.24844	0.50685
Q9H3S7	PTPN23	0.24284	0.219533	0.386716	0.480628
A5D8V6	VPS37C	0.242628	0.919225	1.45486	-0.831827
O00299	CLIC1	0.242585	0.295256	0.557184	0.309966
Q86U06	RBM23	0.242582	0.142958	-0.55958	0.0916124
P56134	ATP5J2	0.242524	0.226111	-0.625695	0.0209261
P41236	PPP1R2	0.242355	0.169145	0.415912	0.611148
P30419	NMT1	0.241994	0.207675	0.405328	-0.11744
Q9UIJ7	AK3	0.241825	0.429468	-0.621442	0.103027
Q9UL46	PSME2	0.241757	0.224651	0.215633	0.384412
P23588	EIF4B	0.241703	0.160936	0.439534	0.373505
Q9UKY7	CDV3	0.241653	0.520863	0.358276	0.414378
P61981	YWHAG	0.241405	0.156148	0.327061	-0.416454
P78364	PHC1	0.241337	0.670501	-0.37594	-0.606897
Q6PL24	TMED8	0.241287	0.157269	-0.0469746	0.595238
Q9BZQ8	FAM129A	0.241252	0.489659	0.558845	-1.42187
P22314	UBA1	0.241006	0.360417	0.035805	-0.0238609
Q9Y248	GINS2	0.240959	0.345176	-0.0583817	-0.250085
P38606	ATP6V1A	0.240952	0.219533	0.289291	0.156457
Q9BUE0	MED18	0.240931	0.26449	-0.025572	-0.505432
P35237	SERPINB6	0.240834	0.277216	0.756256	0.585942
Q04446	GBE1	0.240625	0.263094	0.638843	-0.0678181
Q9NVE7	PANK4	0.240431	0.121114	0.267395	0.0388845
Q9UBK8	MTRR	0.24022	0.198474	0.636776	0.254683
Q86W33	TPRA1	0.239954	0.371756	0.695014	0.807403
Q9BVC5	C2orf49	0.239898	0.201707	0.0208613	0.115966
Q9Y3R5	DOPEY2	0.239838	0.258761	0.371079	0.245868
P63104	YWHAZ	0.239798	0.144963	0.515625	0.359436
Q99720	SIGMAR1	0.239606	0.386354	0.0593366	0.0715663
Q9ULX3	NOB1	0.239518	0.330434	0.661454	0.429388
P33992	MCM5	0.2395	0.165589	0.0143498	0.0447043
P30153	PPP2R1A	0.239447	0.131475	0.163666	0.137537
Q9Y6I3	EPN1	0.239419	0.131805	-0.0196831	0.28131
O60524	NEMF	0.23938	0.14889	-0.295698	0.347292
Q02487	DSC2	0.239099	0.150391	-1.00864	-0.842591
Q6NUS8	UGT3A1	0.238509	0.24188	-0.378374	1.3183
Q9BUP3	HTATIP2	0.23814	0.197672	0.0301577	-0.0434881
Q9NRX5	SERINC1	0.238136	0.207675	0.607671	0.296747
P50395	GDI2	0.237984	0.157665	0.575522	0.28405
Q96ED9	HOOK2	0.237779	0.24606	-0.200517	-0.246064
P43686	PSMC4	0.237686	0.396603	0.411131	0.180163
Q07889	SOS1	0.237201	0.2416	0.168728	0.269785
Q7Z628	NET1	0.236976	0.351154	-0.340175	-0.297218
Q70IA6	MOB2	0.236893	0.572731	0.692004	0.102621
Q8N5C8	TAB3	0.236778	0.70884	0.185003	0.655492
Q9NX46	ADPRHL2	0.236708	0.189282	0.380459	-0.204115
Q15907	RAB11B	0.236409	0.414474	-0.0840827	-0.0244832
Q8NBK3	SUMF1	0.236344	0.687959	-0.88837	0.159438
P63241	EIF5A	0.236327	0.285294	0.40851	0.0776789
Q96MF7	NSMCE2	0.236299	0.296252	0.240341	0.508725
A3KN83	SBNO1	0.236182	0.134228	0.0633976	-0.0547166
Q86US8	SMG6	0.236027	0.282729	0.267196	0.422358
Q13948	CUX1	0.235794	0.2356	0.110677	-0.0994962
Q13671	RIN1	0.235701	0.310948	0.861454	0.53421
Q9Y3D7	PAM16	0.235623	0.207062	-0.143845	0.0192746
Q9UNY4	TTF2	0.235507	0.126407	0.0234986	0.146603
Q8WVY7	UBLCP1	0.235353	0.413299	0.502166	0.338295
Q6PCE3	PGM2L1	0.235211	0.263181	0.755048	-0.130864
P60228	EIF3E	0.235074	0.126394	0.236122	0.0101603
Q9Y2L5	TRAPPC8	0.235008	0.4923	0.187727	0.357727
Q9NVE5	USP40	0.234624	0.21735	-0.172003	0.500917
Q58WW2	DCAF6	0.234538	0.359738	-0.00683113	0.274898
P52732	KIF11	0.234518	0.215256	0.518367	-0.3245
Q9Y2T2	AP3M1	0.234511	0.265742	0.298434	0.391345
Q5VSG8	MANEAL	0.234489	0.563297	-1.15519	-0.205403
P54577	YARS	0.234442	0.14889	0.0848661	-0.749039
P00492	HPRT1	0.234401	0.267241	0.406038	-0.159707
Q9P2T1	GMPR2	0.234126	0.148246	-0.28055	0.00598113
Q5T4S7	UBR4	0.233564	0.197057	0.372716	0.17502
Q969F9	HPS3	0.233431	0.292723	0.774174	0.300057
P28482	MAPK1	0.233409	0.228886	0.262779	0.134491
Q9P209	CEP72	0.233393	0.227393	0.0529616	0.77395
P78356	PIP4K2B	0.23339	0.275554	0.34868	0.122293
Q86VV8	RTTN	0.233324	0.380449	0.556768	0.386337
O94763	URI1	0.233164	0.580314	0.579438	0.698591
Q15819	UBE2V2	0.232971	0.775429	0.458487	0.251769
Q13098	GPS1	0.232923	0.129818	0.406019	0.0610814
Q92738	USP6NL	0.232559	0.807724	-0.0136795	0.64315
Q5JVF3	PCID2	0.232526	0.188949	0.182453	-0.168976
P23508	MCC	0.232421	0.348389	0.0614408	-0.381191
Q9UKT7	FBXL3	0.232326	0.26829	0.581135	0.461153
Q15813	TBCE	0.232075	0.166831	0.171378	-0.46168
O75394	MRPL33	0.232001	0.916643	0.235279	0.0235101
Q16543	CDC37	0.231963	0.280486	0.229216	0.498479
P04075	ALDOA	0.231958	0.267164	0.437382	0.0561515
O43314	PPIP5K2	0.231951	0.357234	0.330752	0.255663
P15170	GSPT1	0.231778	0.165479	0.44538	0.15163
Q86WJ1	CHD1L	0.231761	0.403465	-0.155779	-0.0540293
Q8N1G4	LRRC47	0.231701	0.44069	0.263707	0.104744
P33993	MCM7	0.231624	0.191594	0.0551086	0.055892
Q9NZW5	MPP6	0.23146	0.191594	0.0629605	0.602509
P55010	EIF5	0.231454	0.192855	0.594651	0.49468
Q04323	UBXN1	0.231341	0.199473	0.45234	0.161803
O75940	SMNDC1	0.231183	0.574711	0.0732271	-0.147606
Q9UHD8	SEPT9	0.231182	0.180759	0.247847	0.0539531
O15371	EIF3D	0.230821	0.263094	0.403969	-0.127619
P27708	CAD	0.230726	0.195209	0.189697	-0.0282993
P49427	CDC34	0.230651	0.361448	0.796039	0.744498
P48739	PITPNB	0.230147	0.203346	0.532815	-0.00973816
P40227	CCT6A	0.230096	0.276807	0.340353	0.265233
P13639	EEF2	0.229886	0.247381	0.451656	0.523921
O43617	TRAPPC3	0.229704	0.219444	0.449292	0.207719
Q96RY7	IFT140	0.229689	0.364999	-0.221384	-0.0965665
Q9P0I2	EMC3	0.22944	0.168863	0.376929	0.505246
O15066	KIF3B	0.229179	0.561972	0.311186	0.717363
P13797	PLS3	0.229165	0.163511	0.339883	0.228734
Q6PJG9	LRFN4	0.22915	0.379521	0.565285	0.460822
Q00688	FKBP3	0.229129	0.211902	-0.344568	0.12548
Q8N4P3	HDDC3	0.229126	0.288953	-0.300421	0.952226
Q7L523	RRAGA	0.22898	0.265377	0.545059	-0.00321641
Q8TF40	FNIP1	0.228886	0.416663	0.490582	0.123043
O95067	CCNB2	0.228677	0.212638	0.405524	0.631227
Q8N1B4	VPS52	0.228242	0.180394	0.328765	0.030529
Q15021	NCAPD2	0.228185	0.192855	0.172999	0.219785
Q9UMX1	SUFU	0.228097	0.660072	0.64816	0.634331
Q9BR76	CORO1B	0.227953	0.263996	0.0792608	-0.377683
P31948	STIP1	0.227834	0.312114	0.324251	-0.276758
Q9H8V3	ECT2	0.227628	0.259353	0.134616	0.173274
Q14997	PSME4	0.227509	0.348389	0.18125	0.0511975
Q13889	GTF2H3	0.2272	0.200715	-0.0617415	0.0682897
Q04760	GLO1	0.227028	0.225778	0.592077	0.441036
O43847	NRD1	0.226958	0.167976	0.0959685	-0.413598
Q8NB46	ANKRD52	0.226782	0.122193	0.90251	0.563927
Q15382	RHEB	0.226718	0.524899	0.601885	0.319524
Q15771	RAB30	0.226659	0.34819	0.651855	1.31331
Q8NHQ8	RASSF8	0.226259	0.367381	0.811343	1.65414
Q63HR2	TNS2	0.226169	0.875591	4.90635	1.70143
P00491	PNP	0.226078	0.302477	0.107495	-0.0191785
Q9BU02	THTPA	0.225857	0.307609	0.0170427	0.561698
Q9Y4I1	MYO5A	0.225835	0.307934	0.110503	0.714311
P27816	MAP4	0.225798	0.151453	0.264834	0.313495
Q6VY07	PACS1	0.225409	0.234421	0.429695	0.339727
P26038	MSN	0.225304	0.225094	0.70795	0.286731
Q8NDG6	TDRD9	0.225036	0.417111	0.267738	-0.00982163
Q9Y3D0	FAM96B	0.225018	0.558035	0.394645	0.100382
O00512	BCL9	0.224665	0.326839	0.402543	0.133472
Q9P0T7	TMEM9	0.224565	0.67036	-0.0804528	-0.0502805
O95049	TJP3	0.224437	0.544398	-0.63687	-1.29387
Q9HAB3	SLC52A2	0.224309	0.447221	0.427533	-0.132394
Q93062	RBPMS	0.224248	0.519449	-0.351692	0.406064
Q9BY42	RTFDC1	0.224231	0.186875	0.325936	0.282107
Q9H5I1	SUV39H2	0.224222	0.59584	-0.103895	0.609526
O76082	SLC22A5	0.224212	0.211903	-0.137565	0.36706
Q15121	PEA15	0.223951	0.30687	1.38803	1.295
Q9UMN6	KMT2B	0.223941	0.340533	-0.138849	0.507135
Q86WP2	GPBP1	0.223877	0.186875	0.235253	0.56937
Q5T447	HECTD3	0.223449	0.248705	0.256004	-0.161277
P61221	ABCE1	0.223295	0.236364	0.48588	0.314082
Q96RS0	TGS1	0.223039	0.177019	0.525597	0.162209
Q92845	KIFAP3	0.222985	0.939652	0.696384	-0.0670556
Q02224	CENPE	0.222981	0.508731	0.576026	0.76386
Q9UJK0	TSR3	0.222902	0.459639	0.965169	1.4608
Q15005	SPCS2	0.222743	0.249549	-0.242536	-0.249473
Q9Y3C8	UFC1	0.222675	0.279008	0.346494	-0.116099
Q9H900	ZWILCH	0.222287	0.285407	-0.0638753	0.147842
Q3SY69	ALDH1L2	0.222209	0.804103	0.241493	0.248499
P61923	COPZ1	0.222145	0.215153	0.578918	0.423971
Q96RL7	VPS13A	0.221959	0.226158	0.0463285	-0.0623092
P49815	TSC2	0.221801	0.177019	0.115502	0.194867
Q9Y4E6	WDR7	0.22179	0.47909	0.400495	0.524523
Q9H0R1	AP5M1	0.22158	0.78839	-0.0236185	0.613613
Q8NHV4	NEDD1	0.221045	0.457449	0.22415	0.639428
Q8NFV4	ABHD11	0.220865	0.430019	-0.248414	-0.312934
Q99504	EYA3	0.220626	0.206704	0.160222	-0.356614
P50570	DNM2	0.220594	0.415708	0.113134	0.16014
Q8N5I2	ARRDC1	0.220524	0.183513	0.569671	0.535991
Q9H7Z3	NRDE2	0.220442	0.409988	-0.455209	0.436382
Q8IUR0	TRAPPC5	0.220415	0.346278	0.301591	0.0557628
Q9P0P0	RNF181	0.220354	0.623937	0.874021	0.163281
P49368	CCT3	0.220348	0.256815	0.231186	0.184508
Q8N0T1	C8orf59	0.22028	0.396139	0.310678	-0.0195683
P55209	NAP1L1	0.220276	0.340769	0.538678	0.331741
Q9NRM2	ZNF277	0.220265	0.151505	0.0830781	0.609737
P34932	HSPA4	0.219792	0.142087	0.238054	0.114971
Q66K14	TBC1D9B	0.219613	0.655906	0.340993	0.646717
Q96L92	SNX27	0.219537	0.413792	0.369247	-0.343837
P30520	ADSS	0.219446	0.318048	0.67925	-0.100822
Q69YN2	CWF19L1	0.219325	0.376296	0.0309992	-0.199688
Q96CP7	TLCD1	0.218985	0.221123	-1.0027	-0.0321129
Q9NWQ9	C14orf119	0.218795	0.357621	-0.343346	0.692351
Q96S44	TP53RK	0.218773	0.261826	0.247937	0.630151
P02452	COL1A1	0.218713	0.618646	-2.06515	-0.115953
Q13561	DCTN2	0.218501	0.255225	0.161154	0.097533
Q14C86	GAPVD1	0.218466	0.219247	0.336308	0.166614
Q9BRX8	FAM213A	0.218452	0.245185	-0.294168	-0.331465
O75886	STAM2	0.218447	0.318781	0.158331	0.184492
Q9NRN7	AASDHPPT	0.218427	0.296669	0.574878	0.149417
P10586	PTPRF	0.218322	0.136749	-0.166658	-0.687177
Q9P2D0	IBTK	0.217736	0.446503	0.296441	0.460618
P35606	COPB2	0.217615	0.141904	0.359023	0.146668
P13984	GTF2F2	0.21755	0.146784	-0.109023	0.0499629
P49903	SEPHS1	0.217549	0.272395	0.121635	0.0731281
Q9Y5W7	SNX14	0.217083	0.736517	-0.14756	0.548467
Q92917	GPKOW	0.216892	0.411666	0.134664	-0.0627776
Q9UIV1	CNOT7	0.216766	0.402668	0.335582	0.0758065
Q6XQN6	NAPRT	0.216705	0.236364	0.152601	-0.741157
O00399	DCTN6	0.216513	0.215153	0.502747	0.0614593
Q8N9Z2	CCDC71L	0.216433	0.31883	-2.31987	-0.266928
O75815	BCAR3	0.216054	0.413461	1.29209	0.534508
Q9UH17	APOBEC3B	0.215856	0.556862	-1.25319	-0.561608
Q9Y5B9	SUPT16H	0.215797	0.190198	-0.38277	0.318119
Q9NXR1	NDE1	0.21568	0.310711	-0.0858819	0.0456834
Q9UKY1	ZHX1	0.215627	0.530546	0.253083	0.196148
O14920	IKBKB	0.215568	0.317116	0.203127	-0.0183075
Q8NAF0	ZNF579	0.215564	0.211902	-0.0725184	0.6077
Q9H3Z4	DNAJC5	0.215549	0.712626	0.431994	0.469866
Q9Y6D5	ARFGEF2	0.215388	0.494148	0.409958	0.472007
Q96IZ0	PAWR	0.215344	0.507546	0.946714	0.949259
Q6P6C2	ALKBH5	0.214775	0.31333	0.0944352	0.0955425
Q9P2Y5	UVRAG	0.214594	0.446503	0.235542	0.156476
Q99627	COPS8	0.214325	0.20738	0.155132	0.0338599
Q9C0I1	MTMR12	0.214291	0.19954	0.136575	0.351798
Q69YU5	C12orf73	0.21377	0.967392	0.775235	0.672807
P13612	ITGA4	0.213648	0.481515	-0.328879	0.223823
Q9BTE7	DCUN1D5	0.213474	0.462753	0.411368	0.00213806
O43776	NARS	0.213241	0.369139	0.0984376	0.31948
Q99497	PARK7	0.213079	0.402928	0.497662	0.147681
P62253	UBE2G1	0.212924	0.250068	0.731475	0.198169
Q13884	SNTB1	0.212861	0.40533	0.61102	0.789678
Q9H788	SH2D4A	0.212768	0.269033	0.968241	0.964776
O14579	COPE	0.212673	0.185847	0.352392	0.10828
O75348	ATP6V1G1	0.212634	0.971121	0.524348	0.597353
Q13033	STRN3	0.21246	0.382225	-0.263324	0.0861201
P36543	ATP6V1E1	0.212411	0.215153	0.248003	0.0702304
Q9NYA1	SPHK1	0.212112	0.912872	1.25972	0.699625
Q9UQB8	BAIAP2	0.21201	0.147618	0.516511	-0.062146
Q92796	DLG3	0.211998	0.770441	-0.103568	-0.0874305
Q9UJQ4	SALL4	0.211924	0.632991	-0.0872644	-0.0103648
P35241	RDX	0.211892	0.165159	0.0843193	-0.43517
Q86Y56	DNAAF5	0.211891	0.472502	0.215515	0.237451
Q587I9	SFT2D3	0.21189	0.959353	0.0555833	0.576894
Q9BZD4	NUF2	0.211813	0.174405	-0.0886559	0.128826
O00308	WWP2	0.211797	0.640275	0.289318	-0.126247
O15020	SPTBN2	0.211727	0.298836	-0.261995	0.0906231
Q9NY27	PPP4R2	0.211614	0.568602	0.158459	0.318203
Q14116	IL18	0.211606	0.315639	1.65149	1.33399
Q658Y4	FAM91A1	0.211566	0.172364	0.14727	0.16093
Q6ZS17	FAM65A	0.211561	0.300198	0.432488	0.215316
Q9HC38	GLOD4	0.211458	0.258139	0.182022	-0.0348283
Q6P2H3	CEP85	0.211448	0.14163	0.604822	0.171322
Q99614	TTC1	0.211409	0.2377	0.391104	0.535594
P14550	AKR1A1	0.211237	0.220877	0.322869	-0.0523146
P46934	NEDD4	0.211208	0.240906	0.190761	0.0518118
Q5VZK9	LRRC16A	0.211088	0.291069	0.280143	0.176703
Q15814	TBCC	0.211058	0.353575	-0.131314	0.413839
O76070	SNCG	0.211035	0.215153	0.256849	-0.315841
P53990	IST1	0.210973	0.219899	0.523818	0.371363
Q96AX1	VPS33A	0.210907	0.308379	0.468023	0.34955
P36508	ZNF76	0.210837	0.512488	-0.33634	-0.713768
Q9BRT9	GINS4	0.210695	0.285476	0.0409563	0.151383
Q6Q0C0	TRAF7	0.210619	0.201203	0.482861	0.138339
O75197	LRP5	0.210612	0.765271	0.215168	0.257344
Q9BUH6	C9orf142	0.210442	0.293467	0.178535	0.240181
Q9HD47	RANGRF	0.210312	0.31383	0.00727841	0.0749115
P50613	CDK7	0.210307	0.307473	0.434139	0.384113
Q9UBQ0	VPS29	0.209937	0.347011	0.316215	0.123371
Q9UJW0	DCTN4	0.209714	0.351876	0.295192	0.123973
Q9NRX4	PHPT1	0.209712	0.173324	0.12187	0.444535
Q8IZH2	XRN1	0.209686	0.369921	0.194495	0.418151
O14787	TNPO2	0.209679	0.630997	0.17598	0.632662
Q8NBF6	AVL9	0.209574	0.416663	0.0501636	0.313144
P20290	BTF3	0.209558	0.200715	0.507407	0.472136
Q9UPU5	USP24	0.20952	0.28305	0.377894	-0.297972
Q8NBP7	PCSK9	0.209398	0.773304	0.295478	-0.600495
Q9NS23	RASSF1	0.209396	0.924165	0.819484	0.939002
Q8WXG6	MADD	0.209351	0.156148	-0.0358444	-0.0775902
Q9NP97	DYNLRB1	0.209245	0.340263	0.676427	0.477479
Q9UNI6	DUSP12	0.209014	0.163131	0.744238	0.431389
P26045	PTPN3	0.208802	0.272274	-0.182997	0.0313944
P11586	MTHFD1	0.2087	0.211057	-0.248502	-0.00912611
Q6ICG6	KIAA0930	0.208655	0.19676	0.329968	0.0963226
Q96BR1	SGK3	0.20858	0.188949	-0.112884	0.240184
Q6PGP7	TTC37	0.208567	0.313266	0.113784	0.0327715
Q7KZF4	SND1	0.208439	0.505453	0.0650553	-0.221133
Q99941	ATF6B	0.208425	0.250964	-0.129667	0.0461506
P09525	ANXA4	0.208393	0.405755	0.410675	0.342053
O14744	PRMT5	0.208332	0.399715	-0.0829181	-0.024602
Q8N999	C12orf29	0.208236	0.320112	-0.0779703	0.0035207
Q9NVM6	DNAJC17	0.208139	0.544398	0.0552159	0.191066
P23381	WARS	0.207964	0.56412	0.336371	-0.421064
Q14558	PRPSAP1	0.207836	0.226746	0.182521	-0.1628
P60842	EIF4A1	0.207742	0.230857	0.558785	0.0360101
P51397	DAP	0.207643	0.241998	0.528099	0.759797
Q06323	PSME1	0.207562	0.326042	0.15682	0.342999
Q4V328	GRIPAP1	0.207557	0.596791	0.202351	0.17716
Q13485	SMAD4	0.207162	0.402928	0.305252	0.157973
Q8TDY2	RB1CC1	0.207143	0.361948	0.54862	0.280822
P61020	RAB5B	0.207079	0.291069	-0.123338	0.380887
O15169	AXIN1	0.206916	0.367713	0.0202717	0.232573
Q9BTE6	AARSD1	0.206822	0.165159	0.160533	-0.0840366
Q5SYE7	NHSL1	0.206768	0.741772	0.148798	0.483372
P78371	CCT2	0.206761	0.243067	0.294632	0.188405
Q7Z478	DHX29	0.206315	0.196359	-0.100625	0.375885
P19474	TRIM21	0.206224	0.361636	0.602188	0.167451
Q04917	YWHAH	0.206109	0.197494	0.267124	-0.0662529
Q9NYL9	TMOD3	0.206073	0.637865	0.536388	0.728469
P23511	NFYA	0.20607	0.811795	0.755297	-0.219766
P14209	CD99	0.206044	0.696351	-0.187825	-0.36958
Q96GG9	DCUN1D1	0.205949	0.617688	0.249057	0.301319
Q86Y37	CACUL1	0.205727	0.285506	0.191405	-0.531079
Q9H9G7	AGO3	0.205684	0.18594	0.123104	-0.443528
P42575	CASP2	0.205443	0.425257	0.443315	0.439997
Q8N0X7	SPG20	0.205386	0.372825	0.334188	0.13366
Q96C86	DCPS	0.205324	0.477781	0.128224	-0.244901
O14545	TRAFD1	0.205322	0.339622	0.265304	-0.254081
Q7RTP6	MICAL3	0.205274	0.303836	0.202342	0.00839773
Q8N668	COMMD1	0.205206	0.390006	0.210653	0.163719
Q15649	ZNHIT3	0.20502	0.838995	0.424911	0.692763
Q9UKW4	VAV3	0.204781	0.711498	0.440131	-0.580204
Q9Y5B0	CTDP1	0.204689	0.269572	0.287894	-0.314271
P26641	EEF1G	0.204665	0.277778	0.459089	0.245103
Q96FK6	WDR89	0.204445	0.440805	-0.544798	0.169038
P55786	NPEPPS	0.204367	0.28539	0.291442	-0.0696987
P61201	COPS2	0.204108	0.294819	0.355594	0.276523
Q8NBF2	NHLRC2	0.204062	0.265742	0.255668	0.210399
O95685	PPP1R3D	0.204016	0.290818	0.0256043	0.676068
Q9NRV9	HEBP1	0.20398	0.394135	0.174201	0.380859
Q53F19	C17orf85	0.203859	0.297627	-0.263853	-0.235079
Q9H0R3	TMEM222	0.203846	0.473247	-0.0942733	0.183705
O14593	RFXANK	0.203728	0.679497	-1.08662	-0.316889
Q9NT62	ATG3	0.203522	0.29077	0.604668	0.532514
P49356	FNTB	0.203495	0.648598	-0.161085	0.647158
Q9HC62	SENP2	0.203445	0.714735	0.201274	0.235219
Q659A1	ICE2	0.20342	0.310711	0.0890494	0.55982
Q9BTC8	MTA3	0.20323	0.436676	-0.171415	-0.207834
Q9H425	C1orf198	0.203209	0.702324	-0.0405615	0.607858
P25325	MPST	0.203054	0.23275	0.108585	-0.222052
Q9BQ75	CMSS1	0.202963	0.403974	-0.093917	0.0904298
Q5UCC4	EMC10	0.20294	0.239173	-0.0786266	0.21254
Q96ER3	SAAL1	0.202927	0.3127	-0.0435986	-0.609079
Q8N6R0	METTL13	0.202817	0.313845	0.190925	-0.0280678
Q9BV40	VAMP8	0.202603	0.403413	-0.480549	-0.403913
Q8IWZ3	ANKHD1	0.202437	0.307934	0.290297	0.0393085
Q96JI7	SPG11	0.202345	0.62173	-0.1004	0.0380622
Q9NS87	KIF15	0.202226	0.305093	0.289977	0.379337
P09629	HOXB7	0.202087	0.97375	-0.246361	0.147208
O95628	CNOT4	0.201989	0.192769	0.383445	0.139534
O43633	CHMP2A	0.201939	0.242472	0.302632	0.306161
Q5R372	RABGAP1L	0.201709	0.234461	0.406659	0.543402
Q7Z6B7	SRGAP1	0.201587	0.166514	0.639167	0.800914
Q9BYT8	NLN	0.201531	0.161119	-0.125269	-0.172107
Q15477	SKIV2L	0.201503	0.393904	0.122664	0.138343
P52594	AGFG1	0.201501	0.430832	0.656793	1.05974
P17980	PSMC3	0.201295	0.653584	0.371996	0.437702
Q9BSY9	DESI2	0.201123	0.682958	-0.2511	0.000779211
Q53TN4	CYBRD1	0.201079	0.378115	0.412855	0.0755659
Q08623	HDHD1	0.201005	0.194348	0.656397	0.459761
Q96SL8	FIZ1	0.200989	0.678339	0.548988	0.162458
Q9H1C7	CYSTM1	0.200984	0.502222	0.146904	0.0306623
Q8WU76	SCFD2	0.200617	0.284782	-0.344854	0.375802
Q8NDV7	TNRC6A	0.200564	0.670501	0.233133	0.492441
Q8N3X1	FNBP4	0.200485	0.167335	0.00661088	-0.0824023
Q8IWL3	HSCB	0.200247	0.664777	0.43481	-0.273455
Q7Z4L5	TTC21B	0.200212	0.268552	0.00369318	-0.353689
P49247	RPIA	0.200193	0.368224	0.622845	-0.368096
Q96BS2	TESC	0.200079	0.239909	0.638315	0.869844
Q14204	DYNC1H1	0.199833	0.289623	-0.177292	0.18537
Q8NCM8	DYNC2H1	0.199676	0.387011	0.0219787	-0.644001
P42224	STAT1	0.199427	0.195198	0.504533	0.69268
Q5T5U3	ARHGAP21	0.199412	0.232787	-0.0213482	0.113094
O14734	ACOT8	0.199043	0.270443	-0.182854	0.312253
Q9BVJ7	DUSP23	0.198523	0.374962	0.621947	0.35046
O60610	DIAPH1	0.198508	0.317299	0.297664	-0.0791716
Q15172	PPP2R5A	0.198404	0.206704	0.163747	-0.0544332
P62993	GRB2	0.198378	0.508748	0.900393	0.379928
Q8WU10	PYROXD1	0.198376	0.256815	1.29241	0.577311
O15357	INPPL1	0.198328	0.255782	0.292656	0.412284
Q9HAB8	PPCS	0.198296	0.369214	0.394469	0.276807
Q13619	CUL4A	0.198206	0.423962	0.486768	0.515036
O75496	GMNN	0.198157	0.532147	0.331943	0.360654
Q8IVS2	MCAT	0.198038	0.215256	-0.121018	-0.697786
Q9H0A8	COMMD4	0.197753	0.775167	-0.0263618	0.0774169
Q58EX7	PLEKHG4	0.197718	0.691754	0.393822	-0.0434672
Q96J02	ITCH	0.197639	0.837279	0.110641	0.494974
O43399	TPD52L2	0.197561	0.184961	0.305146	0.406345
Q5XKP0	MIC13	0.19754	0.616196	-0.671428	0.430248
Q8TCB7	METTL6	0.19752	0.394789	0.492731	1.16387
Q5T6F2	UBAP2	0.197478	0.228886	0.207298	-0.0519511
O60547	GMDS	0.197322	0.293184	0.333505	0.85989
P28676	GCA	0.197298	0.763372	0.306177	0.185833
P62158	CALM1; CALM2; CALM3	0.197198	0.555514	0.298089	0.372816
Q9Y6K5	OAS3	0.197115	0.218398	0.782632	0.866314
Q96P70	IPO9	0.197047	0.181686	-0.0640239	-0.238558
O75414	NME6	0.197047	0.585454	-0.0729323	-0.184414
P84085	ARF5	0.196929	0.400078	0.630001	0.643093
Q9H1B7	IRF2BPL	0.196622	0.785001	-0.207481	0.857846
Q8N5I9	C12orf45	0.196578	0.439141	0.348013	0.412158
Q13177	PAK2	0.196545	0.235641	0.652332	0.37599
P61956	SUMO2	0.196453	0.186947	0.474339	-0.122137
O60678	PRMT3	0.196425	0.226746	0.289926	-0.0565504
P25815	S100P	0.196336	0.186393	0.796884	0.550098
O95155	UBE4B	0.196317	0.355413	-0.125665	-0.450014
P29558	RBMS1	0.196234	0.589493	0.567708	-0.113896
Q13451	FKBP5	0.195991	0.258139	0.138678	-0.186692
O75665	OFD1	0.195625	0.350428	0.325851	0.266314
Q9UBV7	B4GALT7	0.195587	0.345481	0.0515954	0.827546
Q5VWG9	TAF3	0.195026	0.526569	0.323266	-0.314597
Q53H47	SETMAR	0.194926	0.714825	-0.20619	0.482372
P46379	BAG6	0.194844	0.386046	0.347397	0.300948
O60784	TOM1	0.194778	0.193054	0.23297	0.374549
Q9NVG8	TBC1D13	0.194714	0.307934	0.414958	0.571842
Q96G25	MED8	0.194421	0.347605	0.369104	0.232752
Q96LD8	SENP8	0.194409	0.394135	0.536789	0.510674
P25788	PSMA3	0.19421	0.430832	0.0977457	0.322264
P08779	KRT16	0.194072	0.4923	-0.845509	-0.136027
Q8IZ21	PHACTR4	0.194047	0.387312	0.0868743	0.164195
O15372	EIF3H	0.193998	0.20738	0.275457	0.265708
P08397	HMBS	0.193878	0.182169	0.204241	-0.354722
Q7Z6Z7	HUWE1	0.193832	0.493103	0.139785	0.156273
P61289	PSME3	0.19379	0.265742	0.213451	-0.124002
Q9H2M9	RAB3GAP2	0.193781	0.309354	0.263688	0.169122
Q6PID6	TTC33	0.193733	0.55021	0.0259708	0.108144
Q9P1Q0	VPS54	0.193558	0.350552	0.400902	0.530657
Q92616	GCN1L1	0.193437	0.204947	0.225091	0.203601
P41252	IARS	0.193239	0.294643	0.105626	0.0803987
Q9NYM9	BET1L	0.193047	0.325596	0.0847215	0.480603
P28715	ERCC5	0.192891	0.171792	0.11751	0.296004
P00338	LDHA	0.192775	0.219533	0.541293	0.168363
Q9H6U8	ALG9	0.192752	0.869196	-0.593093	-0.0740557
Q96DA6	DNAJC19	0.192607	0.291069	0.171832	0.0536665
Q01804	OTUD4	0.192562	0.544559	0.633732	0.313106
O94986	CEP152	0.19252	0.265742	-0.227792	0.0821549
Q16539	MAPK14	0.192064	0.234777	0.457444	0.363922
Q86XK3	SFR1	0.192058	0.290818	0.420321	-0.402666
Q16658	FSCN1	0.191819	0.184836	0.295256	0.323865
Q56P03	EAPP	0.191792	0.618646	-0.28294	0.427902
O00487	PSMD14	0.191776	0.250319	0.398536	-0.252195
O60504	SORBS3	0.191651	0.20397	0.501309	0.502387
Q8NCE0	TSEN2	0.191558	0.224651	-0.00510181	0.379956
Q13618	CUL3	0.191486	0.381645	0.254154	0.252961
Q9NRZ9	HELLS	0.191286	0.256624	-0.27555	-0.1685
Q92888	ARHGEF1	0.190979	0.282745	0.211355	0.210115
Q9NVT9	ARMC1	0.190709	0.470141	0.187455	0.171751
Q6P1X5	TAF2	0.190346	0.186257	0.10036	-0.100048
Q92609	TBC1D5	0.18997	0.650264	0.245012	0.372347
Q8TCG1	KIAA1524	0.189966	0.222864	0.441209	0.281909
Q8IXJ6	SIRT2	0.189671	0.253095	0.393172	0.0671754
P84098	RPL19	0.189641	0.307405	0.449189	0.497906
P49023	PXN	0.189614	0.250319	0.44475	0.488486
P53675	CLTCL1	0.189464	0.191594	0.0345369	-0.212493
Q9NPH3	IL1RAP	0.189313	0.224219	0.726131	0.303399
Q9C0E2	XPO4	0.189102	0.323926	0.351377	0.125644
O75808	CAPN15	0.189035	0.872047	0.460368	0.900533
Q5GLZ8	HERC4	0.189034	0.366865	0.74146	0.676305
Q8N5P1	ZC3H8	0.188994	0.219533	0.222678	0.367723
P19532	TFE3	0.188973	0.460557	0.490972	0.457118
Q9NXR7	BRE	0.18887	0.287468	0.278183	-0.252845
O14530	TXNDC9	0.188829	0.281915	0.652436	0.507907
Q9Y485	DMXL1	0.188796	0.559614	0.406232	0.268271
P98171	ARHGAP4	0.188769	0.281979	-0.662372	-0.428013
Q7Z5L2	R3HCC1L	0.18863	0.941055	1.01576	0.0522387
[truncated: 5,364 more rows]
